# Supplementary material for: Genomics insights into different cellobiose hydrolysis activities in two Trichoderma hamatum strains
Source: Microb Cell Fact. 2017 Apr 19;16:63. doi: 10.1186/s12934-017-0680-2 (PMC5395790; doi:10.1186/s12934-017-0680-2)
Supplement: Supplementary file 1 — Additional file 1. Ka/Ks calculations for each orthologs pair between YYH13, YYH16, and GD12. [file 12934_2017_680_MOESM1_ESM.xlsx]

## Sheet: YYH13
Gene ID	Nr	GO	GO Annotation	KO number	KEGG Annotation	COG ID	COG Function	Pfam ID	Pfam Function
10103_YYH13	None	None		None		None		None
10118_YYH13	gi|343415406|emb|CCD20679.1| hypothetical protein, conserved in T. vivax [Trypanosoma vivax Y486]	None		None		KOG3544	Collagens (type IV and type XIII), and related proteins	None
10235_YYH13	gi|358394045|gb|EHK43446.1| hypothetical protein TRIATDRAFT_85742 [Trichoderma atroviride IMI 206040]	None		None		None		None
10510_YYH13	None	None		None		None		None
1056_YYH13	gi|629644838|ref|XP_007800971.1| hypothetical protein EPUS_07206 [Endocarpon pusillum Z07020] &gt;gi|539437500|gb|ERF73372.1| hypothetical protein EPUS_07206 [Endocarpon pusillum Z07020]	None		None		None		None
10625_YYH13	gi|751026569|gb|KIK68263.1| hypothetical protein GYMLUDRAFT_237343 [Gymnopus luxurians FD-317 M1]	None		None		None		None
10723_YYH13	gi|799241331|gb|KJZ70572.1| hypothetical protein HIM_10040 [Hirsutella minnesotensis 3608]	None		K15334	multisite-specific tRNA:(cytosine-C5)-methyltransferase [EC:2.1.1.202]	None		None
10725_YYH13	None	None		None		None		None
10823_YYH13	None	None		None		None		None
10831_YYH13	None	None		None		None		None
10873_YYH13	gi|799237908|gb|KJZ68196.1| hypothetical protein HIM_12414 [Hirsutella minnesotensis 3608] &gt;gi|799239316|gb|KJZ69071.1| hypothetical protein HIM_11540 [Hirsutella minnesotensis 3608]	None		None		None		PF13843	Transposase IS4
10981_YYH13	None	None		None		None		None
10999_YYH13	gi|672380744|gb|KFG82940.1| hypothetical protein MANI_022607 [Metarhizium anisopliae] &gt;gi|743639222|gb|KID70589.1| hypothetical protein MAN_00188, partial [Metarhizium anisopliae ARSEF 549]	None		None		None		None
11000_YYH13	gi|475676427|gb|EMT73458.1| hypothetical protein FOC4_g10000812 [Fusarium oxysporum f. sp. cubense race 4] &gt;gi|587658455|gb|EWY80846.1| hypothetical protein FOYG_16764 [Fusarium oxysporum FOSC 3-a] &gt;gi|587681151|gb|EWZ27756.1| hypothetical protein FOZG_18526 [Fusarium oxysporum Fo47] &gt;gi|587702434|gb|EWZ49039.1| hypothetical protein FOZG_00010 [Fusarium oxysporum Fo47] &gt;gi|587734299|g…	None		None		None		None
11011_YYH13	gi|608671204|gb|EZG64997.1| helicase [Gregarina niphandrodes]	None		None		None		None
11016_YYH13	None	None		None		None		None
11020_YYH13	gi|729190251|emb|CEJ81594.1| hypothetical protein VHEMI01714 [Torrubiella hemipterigena]	None		None		None		None
11021_YYH13	gi|729190252|emb|CEJ81595.1| hypothetical protein VHEMI01715 [Torrubiella hemipterigena]	None		None		None		PF12255	Insecticide toxin TcdB middle/C-terminal region
11035_YYH13	gi|743664718|gb|KID91873.1| hypothetical protein MGU_00784 [Metarhizium guizhouense ARSEF 977]	None		None		None		None
11036_YYH13	gi|342867731|gb|EGU72538.1| hypothetical protein FOXB_16953 [Fusarium oxysporum Fo5176]	None		None		None		PF07727	Reverse transcriptase (RNA-dependent DNA polymerase)
11039_YYH13	None	None		None		None		None
11044_YYH13	gi|748550172|dbj|GAM43650.1| hypothetical protein TCE0_060f18629 [Talaromyces cellulolyticus]	None		None		None		PF04082	Fungal specific transcription factor domain
11045_YYH13	gi|302886703|ref|XP_003042241.1| predicted protein [Nectria haematococca mpVI 77-13-4] &gt;gi|256723150|gb|EEU36528.1| predicted protein [Nectria haematococca mpVI 77-13-4]	None		None		None		None
11053_YYH13	gi|302888375|ref|XP_003043074.1| predicted protein [Nectria haematococca mpVI 77-13-4] &gt;gi|256723989|gb|EEU37361.1| predicted protein [Nectria haematococca mpVI 77-13-4]	None		None		None		None
11063_YYH13	None	None		None		None		None
11071_YYH13	gi|557725240|dbj|GAD96047.1| hypothetical protein PVAR5_4696 [Byssochlamys spectabilis No. 5]	None		None		None		PF12697	Alpha/beta hydrolase family
11074_YYH13	None	None		None		None		None
11125_YYH13	gi|302906583|ref|XP_003049512.1| hypothetical protein NECHADRAFT_82956 [Nectria haematococca mpVI 77-13-4] &gt;gi|256730447|gb|EEU43799.1| hypothetical protein NECHADRAFT_82956 [Nectria haematococca mpVI 77-13-4]	None		None		None		PF00144	Beta-lactamase
11133_YYH13	None	None		None		None		None
11134_YYH13	gi|494833024|gb|EON69102.1| hypothetical protein W97_08288 [Coniosporium apollinis CBS 100218]	None		None		None		PF05572	Pregnancy-associated plasma protein-A
11135_YYH13	gi|242761114|ref|XP_002340117.1| hypothetical protein TSTA_062180 [Talaromyces stipitatus ATCC 10500] &gt;gi|218723313|gb|EED22730.1| hypothetical protein TSTA_062180 [Talaromyces stipitatus ATCC 10500]	None		None		None		PF13517	Repeat domain in Vibrio, Colwellia, Bradyrhizobium and Shewanella
11155_YYH13	gi|358385494|gb|EHK23091.1| hypothetical protein TRIVIDRAFT_29110 [Trichoderma virens Gv29-8]	None		None		None		PF08982	Domain of unknown function (DUF1857)
11156_YYH13	gi|402084479|gb|EJT79497.1| hypothetical protein GGTG_04581 [Gaeumannomyces graminis var. tritici R3-111a-1]	None		None		None		PF13424	Tetratricopeptide repeat
11157_YYH13	gi|587730903|gb|EXA28619.1| hypothetical protein FOVG_19786 [Fusarium oxysporum f. sp. pisi HDV247]	None		None		None		None
11158_YYH13	None	None		None		None		None
11170_YYH13	None	None		None		None		None
11177_YYH13	None	None		None		None		None
11181_YYH13	None	None		None		None		None
11188_YYH13	None	None		None		None		None
11189_YYH13	None	None		None		None		None
11190_YYH13	None	None		None		None		None
11192_YYH13	None	None		None		None		None
11194_YYH13	None	None		None		None		None
11195_YYH13	None	None		None		None		None
11198_YYH13	gi|358395870|gb|EHK45257.1| hypothetical protein TRIATDRAFT_308793 [Trichoderma atroviride IMI 206040]	None		None		None		None
11201_YYH13	None	None		None		None		None
11204_YYH13	None	None		None		None		None
11208_YYH13	None	None		None		None		None
11218_YYH13	None	None		None		None		None
11221_YYH13	None	None		None		None		None
11222_YYH13	gi|818162982|gb|KKP02826.1| hypothetical protein THAR02_05056 [Trichoderma harzianum]	None		None		None		None
11223_YYH13	None	None		None		None		None
11229_YYH13	None	None		None		None		None
11230_YYH13	None	None		None		None		None
11231_YYH13	None	None		None		None		None
11232_YYH13	None	None		None		None		None
11233_YYH13	None	None		None		None		None
11234_YYH13	None	None		None		None		None
11235_YYH13	None	None		None		None		None
11237_YYH13	None	None		None		None		None
11239_YYH13	None	None		None		None		None
11240_YYH13	None	None		None		None		None
11243_YYH13	None	None		None		None		None
11245_YYH13	None	None		None		None		None
11246_YYH13	None	None		None		None		None
11247_YYH13	None	None		None		None		None
11248_YYH13	gi|358383797|gb|EHK21459.1| hypothetical protein TRIVIDRAFT_152580 [Trichoderma virens Gv29-8] &gt;gi|358383801|gb|EHK21463.1| hypothetical protein TRIVIDRAFT_152445 [Trichoderma virens Gv29-8] &gt;gi|358383805|gb|EHK21467.1| hypothetical protein TRIVIDRAFT_223069 [Trichoderma virens Gv29-8] &gt;gi|358383809|gb|EHK21471.1| hypothetical protein TRIVIDRAFT_152567 [Trichoderma virens Gv29-8] &gt;gi|…	None		None		None		None
11249_YYH13	None	None		None		None		None
11250_YYH13	None	None		None		None		None
11252_YYH13	None	None		None		None		None
11253_YYH13	None	None		None		None		None
11256_YYH13	None	None		None		None		None
11257_YYH13	None	None		None		None		None
11258_YYH13	None	None		None		None		None
11260_YYH13	None	None		None		None		None
11261_YYH13	None	None		None		None		None
11263_YYH13	None	None		None		None		None
11264_YYH13	None	None		None		None		None
11272_YYH13	None	None		None		None		None
11273_YYH13	None	None		None		None		None
11275_YYH13	None	None		None		None		None
11278_YYH13	None	None		None		None		None
11279_YYH13	None	None		None		None		None
11280_YYH13	None	None		None		None		None
11294_YYH13	None	None		None		None		None
11295_YYH13	None	None		None		None		None
11297_YYH13	None	None		None		None		None
11300_YYH13	None	None		None		None		None
11302_YYH13	None	None		None		None		None
11303_YYH13	None	None		None		None		None
11308_YYH13	None	None		None		None		None
11310_YYH13	None	None		None		None		None
11312_YYH13	None	None		None		None		None
11313_YYH13	None	None		None		None		None
11314_YYH13	None	None		None		None		None
11315_YYH13	None	None		None		None		None
11316_YYH13	None	None		None		None		None
11322_YYH13	None	None		None		None		None
11324_YYH13	None	None		None		None		None
11326_YYH13	None	None		None		None		None
11328_YYH13	None	None		None		None		None
11329_YYH13	None	None		None		None		None
11331_YYH13	None	None		None		None		None
11332_YYH13	gi|302904635|ref|XP_003049104.1| hypothetical protein NECHADRAFT_82621 [Nectria haematococca mpVI 77-13-4] &gt;gi|256730039|gb|EEU43391.1| hypothetical protein NECHADRAFT_82621 [Nectria haematococca mpVI 77-13-4]	None		None		None		None
11335_YYH13	None	None		None		None		None
11336_YYH13	None	None		None		None		None
11337_YYH13	None	None		None		None		None
11342_YYH13	None	None		None		None		None
11344_YYH13	None	None		None		None		None
1184_YYH13	None	None		None		None		None
1465_YYH13	gi|358390095|gb|EHK39501.1| hypothetical protein TRIATDRAFT_210177, partial [Trichoderma atroviride IMI 206040]	None		None		None		None
1556_YYH13	gi|358388230|gb|EHK25824.1| hypothetical protein TRIVIDRAFT_32897 [Trichoderma virens Gv29-8]	None		None		None		None
1702_YYH13	gi|751347526|gb|KIL85248.1| hypothetical protein FAVG1_11678 [Fusarium avenaceum]	None		None		None		None
1703_YYH13	gi|591477629|gb|EXM08750.1| hypothetical protein FOIG_01814 [Fusarium oxysporum f. sp. cubense tropical race 4 54006]	None		None		None		PF00082	Subtilase family
1882_YYH13	gi|399171019|emb|CCE28113.1| uncharacterized protein CPUR_01587 [Claviceps purpurea 20.1]	None		None		None		None
2112_YYH13	gi|805778385|ref|XP_012138502.1| PREDICTED: acidic repeat-containing protein-like [Megachile rotundata]	GO:0008150	acidic repeat-containing	None		None		PF15140	Domain of unknown function (DUF4573)
2228_YYH13	None	None		None		None		None
224_YYH13	None	None		None		None		None
25_YYH13	None	None		None		None		None
2524_YYH13	gi|591465322|gb|EXL96757.1| hypothetical protein FOIG_11116 [Fusarium oxysporum f. sp. cubense tropical race 4 54006]	None		None		None		None
2676_YYH13	None	None		None		None		None
3420_YYH13	None	None		None		None		None
3422_YYH13	None	None		None		None		None
3493_YYH13	gi|358399552|gb|EHK48889.1| hypothetical protein TRIATDRAFT_304766 [Trichoderma atroviride IMI 206040]	None		None		None		None
3546_YYH13	gi|587733686|gb|EXA31402.1| hypothetical protein FOVG_17299 [Fusarium oxysporum f. sp. pisi HDV247]	None		None		None		None
3708_YYH13	None	None		None		None		None
3710_YYH13	None	None		None		None		None
3714_YYH13	None	None		None		None		None
3915_YYH13	None	None		None		None		None
3916_YYH13	None	None		None		None		None
4002_YYH13	None	None		None		None		None
4004_YYH13	gi|400595703|gb|EJP63495.1| hypothetical protein BBA_07671 [Beauveria bassiana ARSEF 2860]	None		None		None		None
4159_YYH13	gi|358393848|gb|EHK43249.1| hypothetical protein TRIATDRAFT_33117 [Trichoderma atroviride IMI 206040]	None		None		None		None
4423_YYH13	gi|358393329|gb|EHK42730.1| hypothetical protein TRIATDRAFT_86403 [Trichoderma atroviride IMI 206040]	None		None		None		None
4464_YYH13	None	None		None		None		None
4473_YYH13	None	None		None		None		None
4557_YYH13	gi|818166929|gb|KKP06327.1| glycosylhydrolase family 18-6 [Trichoderma harzianum]	None		K01183	chitinase [EC:3.2.1.14]	None		None
4684_YYH13	gi|799238978|gb|KJZ68833.1| hypothetical protein HIM_11773 [Hirsutella minnesotensis 3608]	None		None		None		None
4751_YYH13	None	None		None		None		None
4828_YYH13	None	None		None		None		None
4895_YYH13	None	None		None		None		None
4918_YYH13	gi|358396631|gb|EHK46012.1| hypothetical protein TRIATDRAFT_308026 [Trichoderma atroviride IMI 206040]	None		None		None		None
4989_YYH13	gi|629644142|ref|XP_007800805.1| hypothetical protein EPUS_08761 [Endocarpon pusillum Z07020] &gt;gi|539437696|gb|ERF73554.1| hypothetical protein EPUS_08761 [Endocarpon pusillum Z07020]	None		K00281	glycine dehydrogenase [EC:1.4.4.2]	None		None
5157_YYH13	None	None		None		None		None
5261_YYH13	None	None		None		None		None
5505_YYH13	None	None		None		None		None
5773_YYH13	None	None		None		None		None
5969_YYH13	gi|358381826|gb|EHK19500.1| hypothetical protein TRIVIDRAFT_216511 [Trichoderma virens Gv29-8]	None		None		None		None
6259_YYH13	gi|818156243|gb|KKO97532.1| hypothetical protein THAR02_10360 [Trichoderma harzianum]	None		None		None		None
6296_YYH13	None	None		None		None		None
6385_YYH13	None	None		None		None		None
6627_YYH13	gi|400600743|gb|EJP68411.1| hypothetical protein BBA_02413 [Beauveria bassiana ARSEF 2860]	None		None		None		None
6679_YYH13	gi|358401024|gb|EHK50339.1| hypothetical protein TRIATDRAFT_280212 [Trichoderma atroviride IMI 206040]	None		None		None		None
6794_YYH13	gi|818160383|gb|KKP00640.1| hypothetical protein THAR02_07268 [Trichoderma harzianum]	None		None		None		None
7268_YYH13	None	None		None		None		None
7562_YYH13	None	None		None		None		None
7904_YYH13	gi|290971738|ref|XP_002668638.1| predicted protein [Naegleria gruberi] &gt;gi|284082120|gb|EFC35894.1| predicted protein [Naegleria gruberi]	None		None		None		PF13475	Domain of unknown function (DUF4116)
8212_YYH13	None	None		None		None		None
8354_YYH13	gi|358388800|gb|EHK26393.1| hypothetical protein TRIVIDRAFT_218557 [Trichoderma virens Gv29-8]	None		None		None		None
8357_YYH13	gi|632914780|gb|KDB14409.1| hypothetical protein UV8b_4680 [Villosiclava virens]	None		None		None		None
8587_YYH13	gi|642968293|ref|WP_025181356.1| hypothetical protein, partial [Leptospira interrogans]	None		None		None		None
859_YYH13	None	None		None		None		None
8682_YYH13	gi|358397870|gb|EHK47238.1| hypothetical protein TRIATDRAFT_45728 [Trichoderma atroviride IMI 206040]	None		None		None		None
8808_YYH13	None	None		None		None		None
8961_YYH13	None	None		None		None		None
9122_YYH13	gi|389622517|ref|XP_003708912.1| hypothetical protein MGG_16039 [Magnaporthe oryzae 70-15] &gt;gi|351648441|gb|EHA56300.1| hypothetical protein MGG_16039 [Magnaporthe oryzae 70-15]	None		None		None		None
9368_YYH13	gi|358401446|gb|EHK50752.1| hypothetical protein TRIATDRAFT_93365 [Trichoderma atroviride IMI 206040]	None		None		None		None
9416_YYH13	None	None		None		None		None
9587_YYH13	None	None		None		None		None
9675_YYH13	None	None		None		None		None
9898_YYH13	None	None		None		None		PF02178	AT hook motif
9976_YYH13	None	None		None		None		None

## Sheet: YYH16
Gene ID	Nr	GO	GO Annotation	KO number	KEGG Annotation	COG ID	COG Function	Pfam ID	Pfam Function
10053_YYH16	gi|358399055|gb|EHK48398.1| hypothetical protein TRIATDRAFT_305222 [Trichoderma atroviride IMI 206040]	None		None		None		None
10159_YYH16	gi|358396668|gb|EHK46049.1| hypothetical protein TRIATDRAFT_308060 [Trichoderma atroviride IMI 206040]	None		None		None		None
10180_YYH16	gi|576036010|ref|XP_006691878.1| hypothetical protein CTHT_0013630 [Chaetomium thermophilum var. thermophilum DSM 1495] &gt;gi|340975771|gb|EGS22886.1| hypothetical protein CTHT_0013630 [Chaetomium thermophilum var. thermophilum DSM 1495]	None		None		None		None
10215_YYH16	None	None		None		None		None
10292_YYH16	None	None		None		None		None
1032_YYH16	None	None		None		None		None
10335_YYH16	gi|358399110|gb|EHK48453.1| CaaX prenyl protease [Trichoderma atroviride IMI 206040]	None		K08658	prenyl protein peptidase [EC:3.4.22.-]	KOG4130	Prenyl protein protease	PF02517	CAAX protease self-immunity
10363_YYH16	None	None		None		None		None
10379_YYH16	gi|346975289|gb|EGY18741.1| FAD binding domain-containing protein [Verticillium dahliae VdLs.17]	None		None		None		None
10398_YYH16	None	None		None		None		None
10444_YYH16	None	None		None		None		None
10449_YYH16	None	None		None		None		None
10454_YYH16	gi|734658857|gb|KHN95920.1| phosphotransferase family protein [Metarhizium album ARSEF 1941]	None		None		None		None
10456_YYH16	None	None		None		None		None
10459_YYH16	None	None		None		None		None
10519_YYH16	None	None		None		None		None
10522_YYH16	gi|302890667|ref|XP_003044217.1| hypothetical protein NECHADRAFT_88606 [Nectria haematococca mpVI 77-13-4] &gt;gi|256725138|gb|EEU38504.1| hypothetical protein NECHADRAFT_88606 [Nectria haematococca mpVI 77-13-4]	None		None		None		PF03184	DDE superfamily endonuclease
10523_YYH16	gi|302891961|ref|XP_003044862.1| hypothetical protein NECHADRAFT_81850 [Nectria haematococca mpVI 77-13-4] &gt;gi|256725787|gb|EEU39149.1| hypothetical protein NECHADRAFT_81850 [Nectria haematococca mpVI 77-13-4]	None		None		None		PF02037	SAP domain
10552_YYH16	gi|358393297|gb|EHK42698.1| hypothetical protein TRIATDRAFT_78849 [Trichoderma atroviride IMI 206040]	None		None		None		None
10623_YYH16	None	None		None		None		None
10626_YYH16	None	None		None		None		None
10694_YYH16	gi|589105233|ref|XP_006964639.1| predicted protein [Trichoderma reesei QM6a] &gt;gi|340519256|gb|EGR49495.1| predicted protein [Trichoderma reesei QM6a]	None		None		None		None
10740_YYH16	gi|302890667|ref|XP_003044217.1| hypothetical protein NECHADRAFT_88606 [Nectria haematococca mpVI 77-13-4] &gt;gi|256725138|gb|EEU38504.1| hypothetical protein NECHADRAFT_88606 [Nectria haematococca mpVI 77-13-4]	None		None		None		PF03184	DDE superfamily endonuclease
10752_YYH16	None	None		None		None		None
10793_YYH16	None	None		None		None		None
10807_YYH16	None	None		None		None		None
10820_YYH16	None	None		None		None		None
10833_YYH16	None	None		None		None		None
10841_YYH16	None	None		None		None		None
10905_YYH16	gi|358399541|gb|EHK48878.1| hypothetical protein TRIATDRAFT_92018 [Trichoderma atroviride IMI 206040]	None		None		None		None
10925_YYH16	None	None		None		None		None
10934_YYH16	gi|358389939|gb|EHK39345.1| hypothetical protein TRIATDRAFT_92009 [Trichoderma atroviride IMI 206040]	None		None		None		None
10949_YYH16	gi|590048528|gb|EXK76052.1| hypothetical protein FOQG_19189 [Fusarium oxysporum f. sp. raphani 54005]	None		None		None		None
10959_YYH16	None	None		None		None		None
10962_YYH16	None	None		None		None		None
10970_YYH16	None	None		None		None		None
10983_YYH16	gi|636757753|ref|XP_008081050.1| Subtilisin-like protein [Glarea lozoyensis ATCC 20868] &gt;gi|512203170|gb|EPE31995.1| Subtilisin-like protein [Glarea lozoyensis ATCC 20868]	None		None		None		None
10986_YYH16	None	None		None		None		None
10993_YYH16	None	None		None		None		None
11006_YYH16	None	None		None		None		None
11012_YYH16	None	None		None		None		None
11015_YYH16	None	None		None		None		None
11017_YYH16	None	None		None		None		None
11018_YYH16	gi|759248177|gb|KIW24845.1| hypothetical protein PV07_10533 [Cladophialophora immunda]	None		None		None		None
11021_YYH16	gi|743654425|gb|KID81985.1| hypothetical protein MGU_10675 [Metarhizium guizhouense ARSEF 977]	None		None		None		None
11038_YYH16	None	None		None		None		None
11039_YYH16	None	None		None		None		None
11060_YYH16	None	None		None		None		None
11066_YYH16	None	None		None		None		None
11074_YYH16	gi|358399550|gb|EHK48887.1| hypothetical protein TRIATDRAFT_304764 [Trichoderma atroviride IMI 206040]	None		None		None		PF02902	Ulp1 protease family, C-terminal catalytic domain
11080_YYH16	gi|759234815|gb|KIW11763.1| hypothetical protein PV08_09035 [Exophiala spinifera]	None		None		None		None
11093_YYH16	None	None		None		None		None
11094_YYH16	None	None		None		None		None
11100_YYH16	None	None		None		None		None
11106_YYH16	None	None		None		None		None
11111_YYH16	None	None		None		None		None
11115_YYH16	gi|743653689|gb|KID81366.1| transposase [Metarhizium guizhouense ARSEF 977]	None		None		None		PF10551	MULE transposase domain
11131_YYH16	None	None		None		None		None
11132_YYH16	gi|799239015|gb|KJZ68858.1| hypothetical protein HIM_11749 [Hirsutella minnesotensis 3608]	None		None		None		PF12013	Protein of unknown function (DUF3505)
11133_YYH16	gi|818155051|gb|KKO96853.1| hypothetical protein THAR02_11045 [Trichoderma harzianum]	None		None		KOG0351	ATP-dependent DNA helicase	PF00271	Helicase conserved C-terminal domain
11134_YYH16	None	None		None		None		None
11139_YYH16	None	None		None		None		None
11147_YYH16	None	None		None		None		None
11168_YYH16	None	None		None		None		None
11170_YYH16	None	None		None		None		None
11176_YYH16	None	None		None		None		None
11179_YYH16	gi|759276472|gb|KIW52979.1| hypothetical protein PV05_08586 [Exophiala xenobiotica]	None		None		None		None
11187_YYH16	None	None		None		None		None
11188_YYH16	None	None		None		None		None
11196_YYH16	None	None		None		None		None
11201_YYH16	None	None		None		None		None
11208_YYH16	None	None		None		None		None
11222_YYH16	gi|821068247|gb|KKY23379.1| putative conserved hypothetical protein [Diplodia seriata]	None		None		None		None
11227_YYH16	gi|630042486|ref|XP_007841821.1| hypothetical protein PFICI_15049 [Pestalotiopsis fici W106-1] &gt;gi|573053450|gb|ETS73444.1| hypothetical protein PFICI_15049 [Pestalotiopsis fici W106-1]	None		None		None		None
11240_YYH16	None	None		None		None		None
11245_YYH16	gi|759237695|gb|KIW14640.1| hypothetical protein PV08_07424 [Exophiala spinifera]	None		None		None		None
11254_YYH16	None	None		None		None		None
11259_YYH16	gi|632827340|gb|KDB02513.1| hypothetical protein U879_16780 [Defluviimonas sp. 20V17]	None		None		None		PF15140	Domain of unknown function (DUF4573)
11263_YYH16	gi|358399542|gb|EHK48879.1| hypothetical protein TRIATDRAFT_270918 [Trichoderma atroviride IMI 206040]	None		None		None		None
11264_YYH16	gi|517314414|emb|CCT66541.1| uncharacterized protein FFUJ_03578 [Fusarium fujikuroi IMI 58289]	None		None		None		None
11273_YYH16	None	None		None		None		None
11274_YYH16	None	None		None		None		None
11277_YYH16	None	None		None		None		None
11278_YYH16	None	None		None		None		None
11279_YYH16	None	None		None		None		None
11289_YYH16	None	None		None		None		None
11294_YYH16	None	None		None		None		None
11296_YYH16	gi|358389939|gb|EHK39345.1| hypothetical protein TRIATDRAFT_92009 [Trichoderma atroviride IMI 206040]	None		None		None		None
11297_YYH16	gi|587731766|gb|EXA29482.1| hypothetical protein FOVG_19044 [Fusarium oxysporum f. sp. pisi HDV247]	None		None		None		PF00270	DEAD/DEAH box helicase
11298_YYH16	gi|475669063|gb|EMT66841.1| hypothetical protein FOC4_g10000051, partial [Fusarium oxysporum f. sp. cubense race 4] &gt;gi|477521575|gb|ENH73682.1| hypothetical protein FOC1_g10000535, partial [Fusarium oxysporum f. sp. cubense race 1]	None		None		None		None
11301_YYH16	None	None		None		None		None
11304_YYH16	None	None		None		None		None
11305_YYH16	None	None		None		None		None
11307_YYH16	None	None		None		None		None
11314_YYH16	None	None		None		None		None
11317_YYH16	None	None		None		None		None
11320_YYH16	None	None		None		None		None
11322_YYH16	None	None		None		None		None
11325_YYH16	gi|14595102|emb|CAC43386.1| hydrophobin H1 [Xanthoria parietina]	None		None		None		None
11328_YYH16	None	None		None		None		None
11331_YYH16	None	None		None		None		None
11332_YYH16	None	None		None		None		None
11333_YYH16	None	None		None		None		None
11335_YYH16	None	None		None		None		None
11336_YYH16	None	None		None		None		None
11337_YYH16	None	None		None		None		None
11339_YYH16	None	None		None		None		None
11344_YYH16	None	None		None		None		None
11346_YYH16	None	None		None		None		None
11348_YYH16	None	None		None		None		None
11350_YYH16	None	None		None		None		None
11351_YYH16	None	None		None		None		None
11366_YYH16	None	None		None		None		None
11369_YYH16	None	None		None		None		None
11370_YYH16	None	None		None		None		None
11371_YYH16	None	None		None		None		None
11372_YYH16	None	None		None		None		None
11374_YYH16	None	None		None		None		None
11376_YYH16	None	None		None		None		None
11377_YYH16	None	None		None		None		None
11378_YYH16	gi|119499355|ref|XP_001266435.1| hypothetical protein NFIA_041160 [Neosartorya fischeri NRRL 181] &gt;gi|119414599|gb|EAW24538.1| conserved hypothetical protein [Neosartorya fischeri NRRL 181]	None		None		None		None
11385_YYH16	gi|550806961|gb|ERS98875.1| hypothetical protein HMPREF1624_04067 [Sporothrix schenckii ATCC 58251]	None		None		None		None
11389_YYH16	None	None		None		None		None
11390_YYH16	gi|590049937|gb|EXK77461.1| hypothetical protein FOQG_17832 [Fusarium oxysporum f. sp. raphani 54005]	None		None		None		None
11391_YYH16	None	None		None		None		None
11392_YYH16	None	None		None		None		None
11395_YYH16	gi|682472239|gb|KFZ24689.1| hypothetical protein V502_00827 [Pseudogymnoascus pannorum VKM F-4520 (FW-2644)]	None		None		None		None
11396_YYH16	None	None		None		None		None
11397_YYH16	None	None		None		None		None
11401_YYH16	None	None		None		None		None
11403_YYH16	gi|389622517|ref|XP_003708912.1| hypothetical protein MGG_16039 [Magnaporthe oryzae 70-15] &gt;gi|351648441|gb|EHA56300.1| hypothetical protein MGG_16039 [Magnaporthe oryzae 70-15]	None		None		None		None
11404_YYH16	None	None		None		None		None
11406_YYH16	None	None		None		None		None
11409_YYH16	None	None		None		None		None
11410_YYH16	None	None		None		None		None
11411_YYH16	gi|358399539|gb|EHK48876.1| hypothetical protein TRIATDRAFT_304755 [Trichoderma atroviride IMI 206040]	None		None		None		None
11413_YYH16	None	None		None		None		None
11414_YYH16	gi|358399537|gb|EHK48874.1| hypothetical protein TRIATDRAFT_270914 [Trichoderma atroviride IMI 206040]	None		None		None		None
11416_YYH16	None	None		None		None		None
11417_YYH16	None	None		None		None		None
11418_YYH16	None	None		None		None		None
11421_YYH16	None	None		None		None		None
11423_YYH16	None	None		None		None		None
11425_YYH16	None	None		None		None		None
11427_YYH16	None	None		None		None		None
11428_YYH16	None	None		None		None		None
11431_YYH16	None	None		None		None		None
11433_YYH16	None	None		None		None		None
11434_YYH16	None	None		None		None		None
11436_YYH16	None	None		None		None		None
11438_YYH16	None	None		None		None		None
11439_YYH16	None	None		None		None		None
11441_YYH16	None	None		None		None		None
11442_YYH16	None	None		None		None		None
11443_YYH16	None	None		None		None		None
11445_YYH16	None	None		None		None		None
11446_YYH16	None	None		None		None		None
11448_YYH16	None	None		None		None		None
11450_YYH16	None	None		None		None		None
11451_YYH16	None	None		None		None		None
11452_YYH16	None	None		None		None		None
11456_YYH16	None	None		None		None		None
11460_YYH16	None	None		None		None		None
11461_YYH16	None	None		None		None		None
11462_YYH16	None	None		None		None		None
11463_YYH16	None	None		None		None		None
11464_YYH16	None	None		None		None		None
11465_YYH16	None	None		None		None		None
11469_YYH16	None	None		None		None		None
11470_YYH16	None	None		None		None		None
11471_YYH16	None	None		None		None		None
11474_YYH16	None	None		None		None		None
11479_YYH16	None	None		None		None		None
11482_YYH16	gi|358399540|gb|EHK48877.1| hypothetical protein TRIATDRAFT_160266 [Trichoderma atroviride IMI 206040]	None		None		None		None
11483_YYH16	None	None		None		None		None
11484_YYH16	None	None		None		None		None
11488_YYH16	None	None		None		None		None
11489_YYH16	None	None		None		None		None
11492_YYH16	None	None		None		None		None
11493_YYH16	None	None		None		None		None
11498_YYH16	None	None		None		None		None
11502_YYH16	None	None		None		None		None
11504_YYH16	gi|358399544|gb|EHK48881.1| hypothetical protein TRIATDRAFT_304758 [Trichoderma atroviride IMI 206040]	None		None		None		None
11506_YYH16	None	None		None		None		None
11507_YYH16	None	None		None		None		None
11508_YYH16	None	None		None		None		None
11516_YYH16	None	None		None		None		None
11519_YYH16	None	None		None		None		None
11520_YYH16	None	None		None		None		None
11522_YYH16	None	None		None		None		None
11523_YYH16	None	None		None		None		None
11527_YYH16	None	None		None		None		None
11528_YYH16	None	None		None		None		None
11535_YYH16	None	None		None		None		None
11537_YYH16	None	None		None		None		None
11539_YYH16	None	None		None		None		None
11541_YYH16	None	None		None		None		None
11543_YYH16	None	None		None		None		None
11544_YYH16	gi|358399543|gb|EHK48880.1| hypothetical protein TRIATDRAFT_92020 [Trichoderma atroviride IMI 206040]	None		None		None		None
11546_YYH16	None	None		None		None		None
11547_YYH16	None	None		None		None		None
11548_YYH16	None	None		None		None		None
11549_YYH16	None	None		None		None		None
11550_YYH16	gi|818155051|gb|KKO96853.1| hypothetical protein THAR02_11045 [Trichoderma harzianum]	None		None		KOG0351	ATP-dependent DNA helicase	PF00271	Helicase conserved C-terminal domain
11552_YYH16	None	None		None		None		None
11553_YYH16	None	None		None		None		None
11557_YYH16	None	None		None		None		None
11561_YYH16	None	None		None		None		None
11563_YYH16	None	None		None		None		None
11565_YYH16	None	None		None		None		None
11569_YYH16	None	None		None		None		None
11570_YYH16	None	None		None		None		None
11571_YYH16	None	None		None		None		None
11572_YYH16	None	None		None		None		None
11573_YYH16	None	None		None		None		None
11576_YYH16	None	None		None		None		None
11578_YYH16	None	None		None		None		None
11579_YYH16	None	None		None		None		None
11580_YYH16	None	None		None		None		None
11582_YYH16	gi|358399543|gb|EHK48880.1| hypothetical protein TRIATDRAFT_92020 [Trichoderma atroviride IMI 206040]	None		None		None		None
11584_YYH16	None	None		None		None		None
11585_YYH16	None	None		None		None		None
11586_YYH16	None	None		None		None		None
11588_YYH16	None	None		None		None		None
11592_YYH16	None	None		None		None		None
11595_YYH16	None	None		None		None		None
11596_YYH16	None	None		None		None		None
11597_YYH16	None	None		None		None		None
11598_YYH16	None	None		None		None		None
11600_YYH16	None	None		None		None		None
11601_YYH16	None	None		None		None		None
11603_YYH16	None	None		None		None		None
11605_YYH16	None	None		None		None		None
11606_YYH16	None	None		None		None		None
11608_YYH16	None	None		None		None		None
11609_YYH16	None	None		None		None		None
11613_YYH16	None	None		None		None		None
11614_YYH16	None	None		None		None		None
11615_YYH16	None	None		None		None		None
11616_YYH16	None	None		None		None		None
11618_YYH16	None	None		None		None		None
11621_YYH16	None	None		None		None		None
11622_YYH16	None	None		None		None		None
11623_YYH16	None	None		None		None		None
11624_YYH16	None	None		None		None		None
11628_YYH16	None	None		None		None		None
11630_YYH16	None	None		None		None		None
11632_YYH16	None	None		None		None		None
11633_YYH16	None	None		None		None		None
11635_YYH16	None	None		None		None		None
11636_YYH16	None	None		None		None		None
11637_YYH16	None	None		None		None		None
11639_YYH16	None	None		None		None		None
11641_YYH16	None	None		None		None		None
11642_YYH16	None	None		None		None		None
11643_YYH16	None	None		None		None		None
11644_YYH16	None	None		None		None		None
11646_YYH16	None	None		None		None		None
11647_YYH16	None	None		None		None		None
11648_YYH16	None	None		None		None		None
11649_YYH16	None	None		None		None		None
11652_YYH16	None	None		None		None		None
11653_YYH16	None	None		None		None		None
11654_YYH16	None	None		None		None		None
11655_YYH16	None	None		None		None		None
11656_YYH16	None	None		None		None		None
11658_YYH16	None	None		None		None		None
11659_YYH16	None	None		None		None		None
11663_YYH16	None	None		None		None		None
11666_YYH16	None	None		None		None		None
11669_YYH16	None	None		None		None		None
11670_YYH16	None	None		None		None		None
11671_YYH16	None	None		None		None		None
11672_YYH16	None	None		None		None		None
11674_YYH16	None	None		None		None		None
11675_YYH16	None	None		None		None		None
11681_YYH16	None	None		None		None		None
11682_YYH16	None	None		None		None		None
11686_YYH16	None	None		None		None		None
11687_YYH16	None	None		None		None		None
11688_YYH16	None	None		None		None		None
11689_YYH16	None	None		None		None		None
11690_YYH16	None	None		None		None		None
11691_YYH16	None	None		None		None		None
11694_YYH16	None	None		None		None		None
11695_YYH16	None	None		None		None		None
11700_YYH16	None	None		None		None		None
11701_YYH16	None	None		None		None		None
11707_YYH16	None	None		None		None		None
11708_YYH16	None	None		None		None		None
11712_YYH16	None	None		None		None		None
11713_YYH16	None	None		None		None		None
11714_YYH16	None	None		None		None		None
11715_YYH16	None	None		None		None		None
11716_YYH16	None	None		None		None		None
11718_YYH16	gi|531866210|gb|EQL03037.1| phosphomevalonate kinase [Ophiocordyceps sinensis CO18]	None		None		None		None
11721_YYH16	None	None		None		None		None
11722_YYH16	None	None		None		None		None
11723_YYH16	None	None		None		None		None
11724_YYH16	None	None		None		None		None
11725_YYH16	None	None		None		None		None
11726_YYH16	None	None		None		None		None
11729_YYH16	gi|358400040|gb|EHK49377.1| glycoside hydrolase family 18 protein [Trichoderma atroviride IMI 206040]	None		K01183	chitinase [EC:3.2.1.14]	None		None
11730_YYH16	None	None		None		None		None
11731_YYH16	None	None		None		None		None
11735_YYH16	None	None		None		None		None
11738_YYH16	None	None		None		None		None
11739_YYH16	None	None		None		None		None
11741_YYH16	None	None		None		None		None
11742_YYH16	None	None		None		None		None
11744_YYH16	None	None		None		None		None
11746_YYH16	None	None		None		None		None
11748_YYH16	None	None		None		None		None
11749_YYH16	None	None		None		None		None
11751_YYH16	None	None		None		None		None
11752_YYH16	None	None		None		None		None
11755_YYH16	None	None		None		None		None
11756_YYH16	None	None		None		None		None
11757_YYH16	None	None		None		None		None
11758_YYH16	None	None		None		None		None
11759_YYH16	None	None		None		None		None
11763_YYH16	None	None		None		None		None
11764_YYH16	None	None		None		None		None
11765_YYH16	None	None		None		None		None
11766_YYH16	None	None		None		None		None
11767_YYH16	None	None		None		None		None
11769_YYH16	None	None		None		None		None
11771_YYH16	None	None		None		None		None
11772_YYH16	None	None		None		None		None
11774_YYH16	None	None		None		None		None
11775_YYH16	None	None		None		None		None
11776_YYH16	None	None		None		None		None
11777_YYH16	gi|743646598|gb|KID77664.1| hypothetical protein MBR_02112, partial [Metarhizium brunneum ARSEF 3297]	None		None		None		None
11778_YYH16	None	None		None		None		None
11779_YYH16	None	None		None		None		None
11780_YYH16	None	None		None		None		None
11782_YYH16	None	None		None		None		None
11783_YYH16	None	None		None		None		None
11784_YYH16	None	None		None		None		None
11785_YYH16	None	None		None		None		None
11786_YYH16	None	None		None		None		None
11787_YYH16	None	None		None		None		None
11788_YYH16	None	None		None		None		None
11789_YYH16	None	None		None		None		None
11790_YYH16	None	None		None		None		None
11792_YYH16	None	None		None		None		None
11796_YYH16	None	None		None		None		None
11797_YYH16	None	None		None		None		None
11798_YYH16	None	None		None		None		None
11799_YYH16	None	None		None		None		None
11800_YYH16	None	None		None		None		None
11802_YYH16	None	None		None		None		None
11804_YYH16	None	None		None		None		None
11805_YYH16	None	None		None		None		None
11808_YYH16	None	None		None		None		None
11809_YYH16	None	None		None		None		None
11810_YYH16	None	None		None		None		None
11813_YYH16	None	None		None		None		None
11815_YYH16	None	None		None		None		None
11816_YYH16	None	None		None		None		None
11818_YYH16	None	None		None		None		None
11819_YYH16	None	None		None		None		None
11822_YYH16	None	None		None		None		None
11823_YYH16	None	None		None		None		None
11824_YYH16	None	None		None		None		None
11825_YYH16	None	None		None		None		None
11826_YYH16	None	None		None		None		None
11827_YYH16	None	None		None		None		None
11831_YYH16	None	None		None		None		None
11832_YYH16	gi|590041566|gb|EXK43424.1| hypothetical protein FOMG_02382 [Fusarium oxysporum f. sp. melonis 26406]	None		None		None		None
11833_YYH16	None	None		None		None		None
11834_YYH16	None	None		None		None		None
11835_YYH16	None	None		None		None		None
11836_YYH16	None	None		None		None		None
11839_YYH16	gi|242824252|ref|XP_002488220.1| conserved hypothetical protein [Talaromyces stipitatus ATCC 10500] &gt;gi|218713141|gb|EED12566.1| conserved hypothetical protein [Talaromyces stipitatus ATCC 10500]	None		None		None		None
11840_YYH16	None	None		None		None		None
11841_YYH16	None	None		None		None		None
11843_YYH16	None	None		None		None		None
11845_YYH16	None	None		None		None		None
11848_YYH16	None	None		None		None		None
11849_YYH16	None	None		None		None		None
11850_YYH16	None	None		None		None		None
11854_YYH16	None	None		None		None		None
11855_YYH16	None	None		None		None		None
11856_YYH16	None	None		None		None		None
11857_YYH16	None	None		None		None		None
11862_YYH16	None	None		None		None		None
11866_YYH16	None	None		None		None		None
11868_YYH16	None	None		None		None		None
11869_YYH16	None	None		None		None		None
11871_YYH16	None	None		None		None		None
11872_YYH16	None	None		None		None		None
11873_YYH16	None	None		None		None		None
11874_YYH16	None	None		None		None		None
11876_YYH16	gi|591404743|gb|EXL39880.1| hypothetical protein FOCG_17547 [Fusarium oxysporum f. sp. radicis-lycopersici 26381]	None		None		None		None
11877_YYH16	None	None		None		None		None
11878_YYH16	None	None		None		None		None
11881_YYH16	None	None		None		None		None
11884_YYH16	None	None		None		None		None
11886_YYH16	None	None		None		None		None
11889_YYH16	None	None		None		None		None
11891_YYH16	None	None		None		None		None
11896_YYH16	None	None		None		None		None
11898_YYH16	None	None		None		None		None
11899_YYH16	None	None		None		None		None
11903_YYH16	None	None		None		None		None
11904_YYH16	None	None		None		None		None
11905_YYH16	None	None		None		None		None
11908_YYH16	None	None		None		None		None
11913_YYH16	None	None		None		None		None
11914_YYH16	None	None		None		None		None
11917_YYH16	None	None		None		None		None
11918_YYH16	None	None		None		None		None
11923_YYH16	gi|358397172|gb|EHK46547.1| hypothetical protein TRIATDRAFT_89916 [Trichoderma atroviride IMI 206040]	None		None		None		None
11924_YYH16	None	None		None		None		None
11926_YYH16	None	None		None		None		None
11927_YYH16	None	None		None		None		None
11930_YYH16	None	None		None		None		None
11931_YYH16	None	None		None		None		None
11933_YYH16	None	None		None		None		None
11934_YYH16	None	None		None		None		None
11935_YYH16	None	None		None		None		None
11936_YYH16	None	None		None		None		None
11938_YYH16	None	None		None		None		None
11943_YYH16	None	None		None		None		None
11944_YYH16	None	None		None		None		None
11947_YYH16	None	None		None		None		None
11948_YYH16	None	None		None		None		None
11949_YYH16	gi|799250021|gb|KJZ78692.1| hypothetical protein HIM_02083 [Hirsutella minnesotensis 3608]	None		None		None		None
11950_YYH16	None	None		None		None		None
11952_YYH16	None	None		None		None		None
11954_YYH16	None	None		None		None		None
11955_YYH16	None	None		None		None		None
11956_YYH16	None	None		None		None		None
11957_YYH16	None	None		None		None		None
11959_YYH16	None	None		None		None		None
11961_YYH16	None	None		None		None		None
11966_YYH16	None	None		None		None		None
11967_YYH16	None	None		None		None		None
11968_YYH16	None	None		None		None		None
11970_YYH16	None	None		None		None		None
11978_YYH16	None	None		None		None		None
11979_YYH16	None	None		None		None		None
11982_YYH16	None	None		None		None		None
11985_YYH16	None	None		None		None		None
11986_YYH16	None	None		None		None		None
11989_YYH16	None	None		None		None		None
11994_YYH16	None	None		None		None		None
11996_YYH16	None	None		None		None		None
11997_YYH16	None	None		None		None		None
11999_YYH16	None	None		None		None		None
12003_YYH16	gi|358399540|gb|EHK48877.1| hypothetical protein TRIATDRAFT_160266 [Trichoderma atroviride IMI 206040]	None		None		None		None
12004_YYH16	None	None		None		None		None
12008_YYH16	None	None		None		None		None
12009_YYH16	None	None		None		None		None
12010_YYH16	None	None		None		None		None
12011_YYH16	None	None		None		None		None
12012_YYH16	None	None		None		None		None
12013_YYH16	None	None		None		None		None
12015_YYH16	None	None		None		None		None
12016_YYH16	None	None		None		None		None
12017_YYH16	None	None		None		None		None
12018_YYH16	None	None		None		None		None
12019_YYH16	None	None		None		None		None
12020_YYH16	None	None		None		None		None
12021_YYH16	None	None		None		None		None
12023_YYH16	None	None		None		None		None
12025_YYH16	None	None		None		None		None
12026_YYH16	None	None		None		None		None
12033_YYH16	None	None		None		None		None
12034_YYH16	None	None		None		None		None
12035_YYH16	None	None		None		None		None
12037_YYH16	None	None		None		None		None
12042_YYH16	None	None		None		None		None
12048_YYH16	None	None		None		None		None
12049_YYH16	None	None		None		None		None
12051_YYH16	None	None		None		None		None
12052_YYH16	gi|685425595|pdb|4LUF|A Chain A, Crystal Structure Of Ovine Serum Albumin &gt;gi|685425596|pdb|4LUH|A Chain A, Complex Of Ovine Serum Albumin With 3,5-diiodosalicylic Acid	GO:0003674	serum albumin	K16141	serum albumin	None		PF00273	Serum albumin family
12053_YYH16	gi|799242328|gb|KJZ71420.1| hypothetical protein HIM_09208 [Hirsutella minnesotensis 3608]	None		None		None		None
12054_YYH16	None	None		None		None		None
12057_YYH16	None	None		None		None		None
12058_YYH16	None	None		None		None		None
12061_YYH16	None	None		None		None		None
12064_YYH16	None	None		None		None		None
12067_YYH16	None	None		None		None		None
12070_YYH16	None	None		None		None		None
12071_YYH16	None	None		None		None		None
12072_YYH16	None	None		None		None		None
12075_YYH16	None	None		None		None		None
12079_YYH16	None	None		None		None		None
12082_YYH16	None	None		None		None		None
12083_YYH16	None	None		None		None		None
12084_YYH16	None	None		None		None		None
12085_YYH16	None	None		None		None		None
12086_YYH16	None	None		None		None		None
12087_YYH16	None	None		None		None		None
12088_YYH16	None	None		None		None		None
12089_YYH16	None	None		None		None		None
12093_YYH16	None	None		None		None		None
12094_YYH16	None	None		None		None		None
12097_YYH16	None	None		None		None		None
12098_YYH16	None	None		None		None		None
12099_YYH16	None	None		None		None		None
12100_YYH16	None	None		None		None		None
12101_YYH16	None	None		None		None		None
12104_YYH16	None	None		None		None		None
12107_YYH16	None	None		None		None		None
12111_YYH16	None	None		None		None		None
12112_YYH16	None	None		None		None		None
12114_YYH16	None	None		None		None		None
12118_YYH16	None	None		None		None		None
12119_YYH16	None	None		None		None		None
12122_YYH16	None	None		None		None		None
12127_YYH16	None	None		None		None		None
12129_YYH16	None	None		None		None		None
12132_YYH16	None	None		None		None		None
12137_YYH16	None	None		None		None		None
12138_YYH16	None	None		None		None		None
12142_YYH16	None	None		None		None		None
12143_YYH16	None	None		None		None		None
12144_YYH16	None	None		None		None		None
12145_YYH16	None	None		None		None		None
12160_YYH16	None	None		None		None		None
12162_YYH16	None	None		None		None		None
12163_YYH16	None	None		None		None		None
12166_YYH16	None	None		None		None		None
12167_YYH16	None	None		None		None		None
12168_YYH16	None	None		None		None		None
12173_YYH16	None	None		None		None		None
12174_YYH16	None	None		None		None		None
12176_YYH16	None	None		None		None		None
12178_YYH16	None	None		None		None		None
12182_YYH16	None	None		None		None		None
12187_YYH16	None	None		None		None		None
12188_YYH16	None	None		None		None		None
12190_YYH16	None	None		None		None		None
12192_YYH16	None	None		None		None		None
12195_YYH16	None	None		None		None		None
12196_YYH16	None	None		None		None		None
12197_YYH16	None	None		None		None		None
12198_YYH16	None	None		None		None		None
12200_YYH16	None	None		None		None		None
12201_YYH16	None	None		None		None		None
12202_YYH16	None	None		None		None		None
12203_YYH16	None	None		None		None		None
12206_YYH16	None	None		None		None		None
12208_YYH16	None	None		None		None		None
12216_YYH16	None	None		None		None		None
12222_YYH16	None	None		None		None		None
12224_YYH16	None	None		None		None		None
12226_YYH16	None	None		None		None		None
12227_YYH16	None	None		None		None		None
12231_YYH16	None	None		None		None		None
12232_YYH16	None	None		None		None		None
12235_YYH16	None	None		None		None		None
12237_YYH16	None	None		None		None		None
12238_YYH16	None	None		None		None		None
12240_YYH16	None	None		None		None		None
12242_YYH16	None	None		None		None		None
12243_YYH16	None	None		None		None		None
12245_YYH16	None	None		None		None		None
12246_YYH16	None	None		None		None		None
12248_YYH16	None	None		None		None		None
12250_YYH16	None	None		None		None		None
12251_YYH16	None	None		None		None		None
12252_YYH16	None	None		None		None		None
12254_YYH16	None	None		None		None		None
12256_YYH16	None	None		None		None		None
12257_YYH16	None	None		None		None		None
12258_YYH16	None	None		None		None		None
12259_YYH16	None	None		None		None		None
12261_YYH16	None	None		None		None		None
12262_YYH16	None	None		None		None		None
12263_YYH16	None	None		None		None		None
12264_YYH16	None	None		None		None		None
12267_YYH16	None	None		None		None		None
12271_YYH16	None	None		None		None		None
12276_YYH16	None	None		None		None		None
1445_YYH16	None	None		None		None		None
1816_YYH16	None	None		None		None		None
2393_YYH16	None	None		None		None		None
2605_YYH16	None	None		None		None		None
2619_YYH16	gi|358393044|gb|EHK42445.1| hypothetical protein TRIATDRAFT_319874 [Trichoderma atroviride IMI 206040]	None		None		None		None
2785_YYH16	None	None		None		None		None
3160_YYH16	None	None		None		None		None
3162_YYH16	None	None		None		None		None
321_YYH16	gi|672796509|gb|KFH47055.1| hypothetical protein ACRE_020630 [Acremonium chrysogenum ATCC 11550]	None		None		None		None
3291_YYH16	gi|358377658|gb|EHK15341.1| hypothetical protein TRIVIDRAFT_64744 [Trichoderma virens Gv29-8]	None		None		None		None
3339_YYH16	None	None		None		None		None
3341_YYH16	None	None		None		None		None
3422_YYH16	None	None		None		None		None
350_YYH16	gi|358394537|gb|EHK43930.1| hypothetical protein TRIATDRAFT_257636 [Trichoderma atroviride IMI 206040]	None		None		None		None
3694_YYH16	None	None		None		None		None
3747_YYH16	gi|358382203|gb|EHK19876.1| hypothetical protein TRIVIDRAFT_123423, partial [Trichoderma virens Gv29-8]	None		None		None		None
3810_YYH16	gi|656915632|gb|KEF61211.1| hypothetical protein A1O9_02776 [Exophiala aquamarina CBS 119918]	None		None		KOG2177	Predicted E3 ubiquitin ligase	PF01436	NHL repeat
3869_YYH16	gi|156060007|ref|XP_001595926.1| hypothetical protein SS1G_02140 [Sclerotinia sclerotiorum 1980] &gt;gi|154699550|gb|EDN99288.1| hypothetical protein SS1G_02140 [Sclerotinia sclerotiorum 1980 UF-70]	None		None		None		PF14479	Prion-inhibition and propagation
3870_YYH16	None	None		None		None		None
3873_YYH16	None	None		None		None		None
4143_YYH16	None	None		None		None		None
4375_YYH16	gi|818163977|gb|KKP03688.1| hypothetical protein THAR02_04204 [Trichoderma harzianum]	None		None		None		PF12680	SnoaL-like domain
4619_YYH16	None	None		None		None		None
4620_YYH16	None	None		None		None		None
4814_YYH16	gi|743653317|gb|KID81094.1| hypothetical protein MGU_11522 [Metarhizium guizhouense ARSEF 977]	None		None		None		None
4912_YYH16	None	None		None		None		None
4921_YYH16	None	None		None		None		None
4945_YYH16	gi|525588356|gb|EPS34606.1| hypothetical protein PDE_09570 [Penicillium oxalicum 114-2]	None		None		None		PF12770	CHAT domain
5061_YYH16	gi|743642117|gb|KID73428.1| Protein kinase-like domain protein, partial [Metarhizium brunneum ARSEF 3297]	None		None		None		None
5366_YYH16	None	None		None		None		None
5385_YYH16	gi|587681948|gb|EWZ28553.1| hypothetical protein FOZG_17762 [Fusarium oxysporum Fo47]	None		None		None		PF02417	Chromate transporter
5428_YYH16	None	None		None		None		None
5505_YYH16	None	None		None		None		None
5678_YYH16	None	None		None		None		None
5903_YYH16	None	None		None		None		None
638_YYH16	None	None		None		None		None
6398_YYH16	None	None		None		None		None
6668_YYH16	None	None		None		None		None
6791_YYH16	None	None		None		None		None
6844_YYH16	None	None		None		None		None
6989_YYH16	None	None		None		None		None
7185_YYH16	None	None		None		None		None
7248_YYH16	gi|358397118|gb|EHK46493.1| hypothetical protein TRIATDRAFT_317478 [Trichoderma atroviride IMI 206040]	None		None		None		None
7338_YYH16	gi|358399404|gb|EHK48747.1| hypothetical protein TRIATDRAFT_298113 [Trichoderma atroviride IMI 206040]	None		None		None		None
7599_YYH16	None	None		None		None		None
7891_YYH16	None	None		None		None		None
8102_YYH16	gi|572281431|gb|ETS04455.1| hypothetical protein M419DRAFT_6310 [Trichoderma reesei RUT C-30]	None		None		None		None
8103_YYH16	gi|572281431|gb|ETS04455.1| hypothetical protein M419DRAFT_6310 [Trichoderma reesei RUT C-30]	None		None		None		None
8233_YYH16	gi|526205810|gb|EPS45939.1| hypothetical protein H072_99 [Dactylellina haptotyla CBS 200.50]	None		None		None		PF01544	CorA-like Mg2+ transporter protein
8234_YYH16	gi|582959089|gb|EWC47292.1| hypothetical protein DRE_03411 [Drechslerella stenobrocha 248]	None		None		KOG0589	Serine/threonine protein kinase	PF00069	Protein kinase domain
8417_YYH16	None	None		None		None		None
8499_YYH16	None	None		None		None		None
8566_YYH16	None	None		None		None		None
8665_YYH16	None	None		None		None		None
8697_YYH16	None	None		None		None		None
875_YYH16	gi|358381594|gb|EHK19269.1| hypothetical protein TRIVIDRAFT_204009 [Trichoderma virens Gv29-8]	None		None		None		None
8822_YYH16	None	None		None		None		None
8846_YYH16	None	None		None		None		None
8923_YYH16	gi|818161161|gb|KKP01285.1| hypothetical protein THAR02_06602 [Trichoderma harzianum]	None		None		None		None
9082_YYH16	None	None		None		None		None
9184_YYH16	None	None		None		None		None
9206_YYH16	None	None		None		None		None
9235_YYH16	None	None		None		None		None
9326_YYH16	None	None		None		None		None
9379_YYH16	None	None		None		None		None
9395_YYH16	gi|743670889|gb|KID97829.1| reverse transcriptase, partial [Metarhizium majus ARSEF 297]	None		None		None		None
9399_YYH16	None	None		None		None		None
9400_YYH16	None	None		None		None		None
9473_YYH16	gi|367030769|ref|XP_003664668.1| hypothetical protein MYCTH_2111617 [Myceliophthora thermophila ATCC 42464] &gt;gi|347011938|gb|AEO59423.1| hypothetical protein MYCTH_2111617 [Myceliophthora thermophila ATCC 42464]	None		None		None		None
9661_YYH16	None	None		None		None		None
9679_YYH16	None	None		None		None		None
9682_YYH16	None	None		None		None		None
9728_YYH16	None	None		None		None		None
9749_YYH16	None	None		None		None		None
9787_YYH16	None	None		None		None		None
9798_YYH16	None	None		None		None		None
9824_YYH16	None	None		None		None		None

## Sheet: GD12
Gene ID	Nr	GO	GO Annotation	KO number	KEGG Annotation	COG ID	COG Function	Pfam ID	Pfam Function
1044_GD12	None	None		None		None		None
1049_GD12	None	None		None		None		None
1078_GD12	None	None		None		None		None
11857_GD12	None	None		None		None		None
1213_GD12	gi|743654978|gb|KID82480.1| transposase-like protein [Metarhizium guizhouense ARSEF 977]	None		None		None		None
1277_GD12	None	None		None		None		None
136_GD12	None	None		None		None		None
144_GD12	None	None		None		None		None
1445_GD12	gi|358383621|gb|EHK21285.1| hypothetical protein TRIVIDRAFT_152919, partial [Trichoderma virens Gv29-8]	None		None		None		None
1481_GD12	gi|528295541|emb|CCU78000.1| C6 zinc finger domain protein [Blumeria graminis f. sp. hordei DH14]	None		None		None		None
149_GD12	gi|154292565|ref|XP_001546854.1| hypothetical protein BC1G_14806 [Botrytis cinerea B05.10] &gt;gi|472236126|gb|EMR81069.1| hypothetical protein BcDW1_10380 [Botrytis cinerea BcDW1]	None		None		KOG2715	Uncharacterized conserved protein, contains BTB/POZ domain	PF02214	BTB/POZ domain
15527_GD12	None	None		None		None		None
1572_GD12	None	None		None		None		None
1574_GD12	None	None		None		None		None
1575_GD12	gi|590049264|gb|EXK76788.1| hypothetical protein FOQG_18482 [Fusarium oxysporum f. sp. raphani 54005]	None		None		None		None
16261_GD12	None	None		None		None		None
1645_GD12	None	None		None		None		None
1664_GD12	None	None		None		None		None
17276_GD12	None	None		None		None		PF00515	Tetratricopeptide repeat
1777_GD12	None	None		None		None		None
18470_GD12	None	None		None		None		None
19321_GD12	None	None		None		None		None
19342_GD12	gi|799237500|gb|KJZ68020.1| hypothetical protein HIM_12589 [Hirsutella minnesotensis 3608]	None		None		None		None
19424_GD12	None	None		None		None		None
19425_GD12	None	None		None		None		None
19427_GD12	gi|682283444|gb|KFY04029.1| hypothetical protein V490_00017 [Pseudogymnoascus pannorum VKM F-3557]	None		None		None		None
19428_GD12	gi|590049076|gb|EXK76600.1| hypothetical protein FOQG_18660 [Fusarium oxysporum f. sp. raphani 54005]	None		None		None		None
19481_GD12	gi|818155291|gb|KKO96980.1| hypothetical protein THAR02_10915 [Trichoderma harzianum]	None		None		None		None
19484_GD12	None	None		None		None		None
195_GD12	None	None		None		None		None
19509_GD12	gi|452844489|gb|EME46423.1| hypothetical protein DOTSEDRAFT_70430 [Dothistroma septosporum NZE10]	None		None		None		None
19515_GD12	None	None		None		None		None
19543_GD12	gi|587733686|gb|EXA31402.1| hypothetical protein FOVG_17299 [Fusarium oxysporum f. sp. pisi HDV247]	None		None		None		None
19544_GD12	gi|751347722|gb|KIL85444.1| hypothetical protein FAVG1_11401 [Fusarium avenaceum]	None		None		None		PF03372	Endonuclease/Exonuclease/phosphatase family
19582_GD12	gi|799238360|gb|KJZ68429.1| hypothetical protein HIM_12181 [Hirsutella minnesotensis 3608] &gt;gi|799240589|gb|KJZ70013.1| hypothetical protein HIM_10594 [Hirsutella minnesotensis 3608]	None		None		None		None
19601_GD12	None	None		None		None		None
19603_GD12	gi|743669634|gb|KID96593.1| telomere-associated RecQ helicase, partial [Metarhizium majus ARSEF 297]	None		None		None		None
19690_GD12	gi|591431565|gb|EXL65364.1| hypothetical protein FOPG_18401 [Fusarium oxysporum f. sp. conglutinans race 2 54008]	None		None		None		PF12697	Alpha/beta hydrolase family
19727_GD12	gi|799250021|gb|KJZ78692.1| hypothetical protein HIM_02083 [Hirsutella minnesotensis 3608]	None		None		None		PF06863	Protein of unknown function (DUF1254)
19759_GD12	None	None		None		None		None
19762_GD12	None	None		None		None		None
19776_GD12	gi|345568941|gb|EGX51810.1| hypothetical protein AOL_s00043g544 [Arthrobotrys oligospora ATCC 24927]	None		None		None		None
19788_GD12	None	None		None		None		None
19793_GD12	None	None		None		None		None
19810_GD12	gi|358392993|gb|EHK42394.1| hypothetical protein TRIATDRAFT_309987 [Trichoderma atroviride IMI 206040]	None		None		None		None
19845_GD12	None	None		None		None		None
19855_GD12	None	None		None		None		None
19856_GD12	None	None		None		None		None
19857_GD12	gi|799240515|gb|KJZ69955.1| hypothetical protein HIM_10647 [Hirsutella minnesotensis 3608]	None		None		None		None
19896_GD12	None	None		None		None		None
19914_GD12	gi|818155291|gb|KKO96980.1| hypothetical protein THAR02_10915 [Trichoderma harzianum]	None		None		None		None
19957_GD12	gi|761850411|ref|XP_007822315.2| Ribonuclease H-like protein [Metarhizium robertsii ARSEF 23] &gt;gi|734839644|gb|EFY98017.2| Ribonuclease H-like protein [Metarhizium robertsii ARSEF 23]	None		None		None		None
20061_GD12	None	None		None		None		None
20095_GD12	None	None		None		None		None
20177_GD12	gi|238502985|ref|XP_002382726.1| hypothetical protein AFLA_005260 [Aspergillus flavus NRRL3357] &gt;gi|220691536|gb|EED47884.1| hypothetical protein AFLA_005260 [Aspergillus flavus NRRL3357]	None		None		None		None
20202_GD12	None	None		None		None		None
20232_GD12	None	None		None		None		None
20256_GD12	None	None		None		None		None
20257_GD12	None	None		None		None		None
20268_GD12	None	None		None		None		None
20340_GD12	None	None		None		None		None
20344_GD12	None	None		None		None		None
20380_GD12	None	None		None		None		None
20394_GD12	None	None		None		None		None
20397_GD12	gi|399168769|emb|CCE30303.1| uncharacterized protein CPUR_04151 [Claviceps purpurea 20.1]	None		None		None		None
20401_GD12	None	None		None		None		None
20402_GD12	gi|627806381|ref|XP_007676538.1| carbohydrate esterase family 5 protein [Baudoinia compniacensis UAMH 10762] &gt;gi|449300471|gb|EMC96483.1| carbohydrate esterase family 5 protein [Baudoinia compniacensis UAMH 10762]	None		K01567	peptidoglycan-N-acetylmuramic acid deacetylase [EC:3.5.1.-]	None		PF01083	Cutinase
20403_GD12	None	None		None		None		None
20416_GD12	None	None		None		None		None
20442_GD12	None	None		None		None		None
20499_GD12	gi|358382904|gb|EHK20574.1| hypothetical protein TRIVIDRAFT_223891 [Trichoderma virens Gv29-8]	None		None		None		None
20507_GD12	None	None		None		None		None
2051_GD12	gi|594711402|gb|EXU94542.1| RNase H domain protein [Metarhizium robertsii]	None		None		None		None
20554_GD12	None	None		None		None		None
20651_GD12	gi|587657180|gb|EWY79579.1| hypothetical protein FOYG_17273 [Fusarium oxysporum FOSC 3-a]	None		None		None		None
20654_GD12	gi|701779256|gb|KGQ12702.1| hypothetical protein BBAD15_g1540 [Beauveria bassiana D1-5]	None		None		None		None
20709_GD12	gi|640926701|gb|KDN70416.1| hypothetical protein CSUB01_12432 [Colletotrichum sublineola]	None		None		None		None
20766_GD12	None	None		None		None		None
20812_GD12	gi|672383773|gb|KFG85880.1| hypothetical protein MANI_027512 [Metarhizium anisopliae]	None		None		None		None
20866_GD12	None	None		None		None		None
2092_GD12	gi|358401852|gb|EHK51143.1| hypothetical protein TRIATDRAFT_55176 [Trichoderma atroviride IMI 206040]	None		None		None		PF11696	Protein of unknown function (DUF3292)
20955_GD12	gi|818163049|gb|KKP02885.1| hypothetical protein THAR02_05007 [Trichoderma harzianum]	None		None		None		PF12697	Alpha/beta hydrolase family
20957_GD12	None	None		None		None		None
21_GD12	gi|818153406|gb|KKO96418.1| hypothetical protein THAR02_11481 [Trichoderma harzianum]	None		None		None		None
21019_GD12	gi|743653410|gb|KID81161.1| patatin-like phospholipase [Metarhizium guizhouense ARSEF 977]	None		None		KOG4231	Intracellular membrane-bound Ca2+-independent phospholipase A2	PF01734	Patatin-like phospholipase
21132_GD12	gi|682462801|gb|KFZ18420.1| hypothetical protein V501_01229 [Pseudogymnoascus pannorum VKM F-4519 (FW-2642)]	None		None		None		None
21139_GD12	gi|768705131|gb|KJJ31912.1| Aromatic amino acid lyase [Aspergillus flavus AF70]	None		None		KOG0222	Phenylalanine and histidine ammonia-lyase	PF00221	Aromatic amino acid lyase
21192_GD12	None	None		None		None		None
21211_GD12	None	None		None		None		None
21283_GD12	None	None		None		None		None
21337_GD12	gi|751356071|gb|KIL93793.1| hypothetical protein FAVG1_02354 [Fusarium avenaceum]	None		None		None		None
21338_GD12	None	None		None		None		None
21519_GD12	None	None		None		None		None
21534_GD12	None	None		None		None		None
21617_GD12	gi|358389939|gb|EHK39345.1| hypothetical protein TRIATDRAFT_92009 [Trichoderma atroviride IMI 206040]	None		None		None		None
21628_GD12	None	None		None		None		None
21681_GD12	None	None		None		None		None
21707_GD12	None	None		None		None		None
21723_GD12	None	None		None		None		None
21775_GD12	gi|816192589|emb|CRG86119.1| hypothetical protein PISL3812_03122 [Talaromyces islandicus]	None		None		None		PF13577	SnoaL-like domain
21809_GD12	gi|342886278|gb|EGU86157.1| hypothetical protein FOXB_03327 [Fusarium oxysporum Fo5176]	None		None		None		None
21813_GD12	None	None		None		None		None
21817_GD12	gi|573979314|ref|XP_006667602.1| hypothetical protein CCM_02387 [Cordyceps militaris CM01] &gt;gi|346324519|gb|EGX94116.1| hypothetical protein CCM_02387 [Cordyceps militaris CM01]	None		None		None		None
21847_GD12	gi|156062200|ref|XP_001597022.1| hypothetical protein SS1G_01216 [Sclerotinia sclerotiorum 1980] &gt;gi|154696552|gb|EDN96290.1| hypothetical protein SS1G_01216 [Sclerotinia sclerotiorum 1980 UF-70]	None		K01224	arabinogalactan endo-1,4-beta-galactosidase [EC:3.2.1.89]	None		PF07745	Glycosyl hydrolase family 53
21848_GD12	gi|818160248|gb|KKP00533.1| hypothetical protein THAR02_07373 [Trichoderma harzianum]	None		None		None		None
21912_GD12	gi|818155466|gb|KKO97075.1| hypothetical protein THAR02_10819 [Trichoderma harzianum]	None		None		KOG0502	Integral membrane ankyrin-repeat protein Kidins220 (protein kinase D substrate)	PF12796	Ankyrin repeats (3 copies)
21913_GD12	None	None		None		None		None
21935_GD12	None	None		None		None		None
22142_GD12	None	None		None		None		None
22144_GD12	gi|46130760|ref|XP_389138.1| hypothetical protein FG08962.1 [Fusarium graminearum PH-1] &gt;gi|558865380|gb|ESU15463.1| hypothetical protein FGSG_08962 [Fusarium graminearum PH-1]	None		None		None		PF13358	DDE superfamily endonuclease
22150_GD12	gi|818153406|gb|KKO96418.1| hypothetical protein THAR02_11481 [Trichoderma harzianum]	None		None		None		None
22156_GD12	gi|400593589|gb|EJP61521.1| hypothetical protein BBA_09545 [Beauveria bassiana ARSEF 2860]	None		None		None		None
22159_GD12	None	None		None		None		None
22187_GD12	None	None		None		None		None
22214_GD12	None	None		None		None		None
22220_GD12	None	None		None		None		None
22226_GD12	None	None		None		None		None
22227_GD12	None	None		None		None		None
22279_GD12	None	None		None		None		None
22311_GD12	gi|682384622|gb|KFY66805.1| hypothetical protein V497_00688 [Pseudogymnoascus pannorum VKM F-4516 (FW-969)]	None		None		None		None
22404_GD12	None	None		None		None		None
22407_GD12	None	None		None		None		None
22412_GD12	None	None		None		None		None
22431_GD12	gi|818153159|gb|KKO96413.1| hypothetical protein THAR02_11486, partial [Trichoderma harzianum]	None		None		KOG1515	Arylacetamide deacetylase	PF00326	Prolyl oligopeptidase family
22464_GD12	gi|358378776|gb|EHK16457.1| hypothetical protein TRIVIDRAFT_227322 [Trichoderma virens Gv29-8]	None		None		None		None
22507_GD12	None	None		None		None		None
22566_GD12	None	None		None		None		None
22595_GD12	None	None		None		None		None
22598_GD12	None	None		None		None		None
226_GD12	None	None		None		None		None
22606_GD12	None	None		None		None		None
22607_GD12	gi|400599438|gb|EJP67135.1| transposase-like protein [Beauveria bassiana ARSEF 2860]	None		None		None		PF05699	hAT family C-terminal dimerisation region
22608_GD12	None	None		None		None		None
22707_GD12	None	None		None		None		None
22708_GD12	None	None		None		None		None
22720_GD12	None	None		None		None		None
22721_GD12	gi|770387765|gb|KJK73792.1| hypothetical protein H634G_10937 [Metarhizium anisopliae BRIP 53293] &gt;gi|770402342|gb|KJK87394.1| hypothetical protein H633G_08753 [Metarhizium anisopliae BRIP 53284]	None		None		None		None
22766_GD12	gi|345568941|gb|EGX51810.1| hypothetical protein AOL_s00043g544 [Arthrobotrys oligospora ATCC 24927]	None		None		None		None
22769_GD12	None	None		None		None		None
22783_GD12	None	None		None		None		None
22866_GD12	None	None		None		None		None
22867_GD12	None	None		None		None		None
22935_GD12	None	None		None		None		None
22946_GD12	None	None		None		None		None
23005_GD12	gi|358389937|gb|EHK39343.1| hypothetical protein TRIATDRAFT_302809 [Trichoderma atroviride IMI 206040]	None		None		None		None
23009_GD12	gi|594711832|gb|EXU94853.1| DUF3435 domain protein [Metarhizium robertsii]	None		None		None		PF11917	Protein of unknown function (DUF3435)
23052_GD12	gi|743658871|gb|KID86165.1| hypothetical protein MGU_06598 [Metarhizium guizhouense ARSEF 977]	None		None		None		None
23070_GD12	None	None		None		None		None
23093_GD12	None	None		None		None		None
23108_GD12	None	None		None		None		None
23133_GD12	None	None		None		None		None
2319_GD12	None	None		None		None		None
23190_GD12	None	None		None		None		None
2324_GD12	None	None		None		None		None
23269_GD12	None	None		None		None		None
23382_GD12	None	None		None		None		None
2352_GD12	None	None		None		None		None
23543_GD12	gi|358396631|gb|EHK46012.1| hypothetical protein TRIATDRAFT_308026 [Trichoderma atroviride IMI 206040]	None		None		None		None
23549_GD12	gi|358401837|gb|EHK51131.1| hypothetical protein TRIATDRAFT_269423 [Trichoderma atroviride IMI 206040]	None		None		None		None
23576_GD12	None	None		None		None		None
23595_GD12	None	None		None		None		None
23781_GD12	None	None		None		None		None
23837_GD12	None	None		None		None		None
23873_GD12	None	None		None		None		None
23877_GD12	gi|768694367|gb|KJJ23554.1| Glyoxalase I [Penicillium solitum]	None		K01759	lactoylglutathione lyase [EC:4.4.1.5]	KOG2944	Glyoxalase	PF00903	Glyoxalase/Bleomycin resistance protein/Dioxygenase superfamily
23878_GD12	gi|358382112|gb|EHK19785.1| hypothetical protein TRIVIDRAFT_68216 [Trichoderma virens Gv29-8]	None		None		None		None
23880_GD12	gi|358389301|gb|EHK26893.1| hypothetical protein TRIVIDRAFT_62694 [Trichoderma virens Gv29-8]	None		None		None		None
24042_GD12	None	None		None		None		None
24048_GD12	None	None		None		None		None
24050_GD12	None	None		None		None		None
24097_GD12	None	None		None		None		None
24296_GD12	None	None		None		None		None
24516_GD12	gi|584145845|gb|EWG55104.1| hypothetical protein FVEG_13153 [Fusarium verticillioides 7600]	None		None		None		PF12511	Protein of unknown function (DUF3716)
24519_GD12	None	None		None		None		None
2454_GD12	None	None		None		None		None
24723_GD12	gi|591483419|gb|EXM13557.1| hypothetical protein FOTG_17992 [Fusarium oxysporum f. sp. vasinfectum 25433]	None		None		None		None
24724_GD12	gi|661176074|emb|CDH60816.1| zinc finger protein 32 [Lichtheimia corymbifera JMRC:FSU:9682]	None		K18487	zinc finger protein ZIC 3	KOG1721	FOG: Zn-finger	PF13894	C2H2-type zinc finger
24852_GD12	None	None		None		None		None
24906_GD12	gi|679990693|gb|KFX43530.1| Ankyrin-2 [Talaromyces marneffei PM1]	None		None		None		None
24907_GD12	gi|770397633|gb|KJK83603.1| hypothetical protein H634G_01732 [Metarhizium anisopliae BRIP 53293]	None		None		None		PF10551	MULE transposase domain
24908_GD12	gi|358383622|gb|EHK21286.1| hypothetical protein TRIVIDRAFT_209490, partial [Trichoderma virens Gv29-8]	None		None		None		None
25099_GD12	gi|558855006|gb|ESU05089.1| hypothetical protein FGSG_11605 [Fusarium graminearum PH-1]	None		None		None		None
25125_GD12	gi|701768173|gb|KGQ03552.1| hypothetical protein BBAD15_g11214 [Beauveria bassiana D1-5]	None		None		None		PF12520	Protein of unknown function (DUF3723)
25126_GD12	gi|594711718|gb|EXU94760.1| protein kinase-like domain protein [Metarhizium robertsii]	None		None		None		PF00069	Protein kinase domain
25130_GD12	None	None		None		None		None
25284_GD12	None	None		None		None		None
25356_GD12	None	None		None		None		None
25401_GD12	None	None		None		None		None
25422_GD12	None	None		None		None		None
25486_GD12	None	None		None		None		None
25651_GD12	gi|358401625|gb|EHK50926.1| terpene synthase [Trichoderma atroviride IMI 206040]	None		K18109	5-epi-alpha-selinene synthase [EC:4.2.3.90]	None		PF03936	Terpene synthase family, metal binding domain
25653_GD12	None	None		None		None		None
25767_GD12	None	None		None		None		None
25815_GD12	None	None		None		None		None
25891_GD12	None	None		None		None		None
25898_GD12	None	None		None		None		None
25909_GD12	None	None		None		None		None
25949_GD12	None	None		None		None		None
25984_GD12	None	None		None		None		None
26054_GD12	gi|46130760|ref|XP_389138.1| hypothetical protein FG08962.1 [Fusarium graminearum PH-1] &gt;gi|558865380|gb|ESU15463.1| hypothetical protein FGSG_08962 [Fusarium graminearum PH-1]	None		None		None		PF13358	DDE superfamily endonuclease
26056_GD12	None	None		None		None		None
26083_GD12	None	None		None		None		None
26135_GD12	None	None		None		None		None
26144_GD12	None	None		None		None		None
26401_GD12	None	None		None		None		None
26415_GD12	gi|358401854|gb|EHK51145.1| hypothetical protein TRIATDRAFT_94371 [Trichoderma atroviride IMI 206040]	None		None		None		None
26439_GD12	None	None		None		None		None
26464_GD12	None	None		None		None		None
26512_GD12	gi|358392369|gb|EHK41773.1| hypothetical protein TRIATDRAFT_11189, partial [Trichoderma atroviride IMI 206040]	None		None		None		None
26554_GD12	gi|400593593|gb|EJP61525.1| hypothetical protein BBA_09549 [Beauveria bassiana ARSEF 2860]	None		None		None		None
26556_GD12	gi|572281686|gb|ETS04710.1| hypothetical protein M419DRAFT_73008 [Trichoderma reesei RUT C-30]	None		None		None		None
26624_GD12	None	None		None		None		None
26630_GD12	None	None		None		None		None
26767_GD12	None	None		None		None		None
26773_GD12	gi|700450576|gb|KGO40670.1| Glutathione S-transferase/chloride channel, C-terminal [Penicillium expansum] &gt;gi|700471370|gb|KGO59638.1| Glutathione S-transferase/chloride channel, C-terminal [Penicillium expansum] &gt;gi|700475456|gb|KGO63368.1| Glutathione S-transferase/chloride channel, C-terminal [Penicillium expansum]	None		K03233	elongation factor 1-gamma	None		None
26830_GD12	None	None		None		None		None
26831_GD12	None	None		None		None		None
26941_GD12	None	None		None		None		None
26944_GD12	None	None		None		None		None
26960_GD12	None	None		None		None		None
27089_GD12	gi|743653746|gb|KID81410.1| hypothetical protein MGU_11234 [Metarhizium guizhouense ARSEF 977]	None		None		None		None
27090_GD12	gi|672375193|gb|KFG77540.1| hypothetical protein MANI_024403 [Metarhizium anisopliae]	None		None		None		None
27281_GD12	None	None		None		None		None
27378_GD12	None	None		None		None		None
27586_GD12	gi|342883207|gb|EGU83743.1| hypothetical protein FOXB_05742 [Fusarium oxysporum Fo5176]	None		None		KOG0504	FOG: Ankyrin repeat	PF12796	Ankyrin repeats (3 copies)
27595_GD12	None	None		None		None		None
27623_GD12	gi|818156172|gb|KKO97493.1| hypothetical protein THAR02_10404 [Trichoderma harzianum]	None		K01667	tryptophanase [EC:4.1.99.1]	None		PF01212	Beta-eliminating lyase
27681_GD12	None	None		None		None		None
27780_GD12	gi|358393130|gb|EHK42531.1| hypothetical protein TRIATDRAFT_86583 [Trichoderma atroviride IMI 206040]	None		None		None		None
27787_GD12	None	None		None		None		None
27923_GD12	None	None		None		None		None
27925_GD12	gi|380480610|emb|CCF42337.1| hypothetical protein CH063_02826, partial [Colletotrichum higginsianum]	None		None		None		PF03221	Tc5 transposase DNA-binding domain
27926_GD12	None	None		None		None		None
27927_GD12	None	None		None		None		None
2794_GD12	None	None		None		None		None
27951_GD12	None	None		None		None		None
28205_GD12	gi|238915464|gb|ACR78245.1| MAT1-1-2 [Trichoderma reesei]	None		None		None		None
28206_GD12	gi|238915463|gb|ACR78244.1| MAT1-1-1 [Trichoderma reesei]	None		None		None		PF04769	Mating-type protein MAT alpha 1
28215_GD12	gi|212531551|ref|XP_002145932.1| conserved hypothetical protein [Talaromyces marneffei ATCC 18224] &gt;gi|210071296|gb|EEA25385.1| conserved hypothetical protein [Talaromyces marneffei ATCC 18224]	None		None		None		None
28223_GD12	gi|358383194|gb|EHK20862.1| hypothetical protein TRIVIDRAFT_223556 [Trichoderma virens Gv29-8]	None		None		None		None
28231_GD12	gi|342866936|gb|EGU72293.1| hypothetical protein FOXB_17199 [Fusarium oxysporum Fo5176]	None		None		None		None
28264_GD12	gi|358384119|gb|EHK21773.1| hypothetical protein TRIVIDRAFT_59921 [Trichoderma virens Gv29-8]	None		None		None		None
28276_GD12	None	None		None		None		None
28287_GD12	gi|477518464|gb|ENH70678.1| hypothetical protein FOC1_g10000396, partial [Fusarium oxysporum f. sp. cubense race 1]	None		None		None		None
28385_GD12	None	None		None		None		None
28412_GD12	None	None		None		None		None
28427_GD12	None	None		None		None		None
28501_GD12	None	None		None		None		None
28541_GD12	None	None		None		None		None
28642_GD12	gi|818167691|gb|KKP07025.1| hypothetical protein THAR02_00904 [Trichoderma harzianum]	None		None		None		None
287_GD12	None	None		None		None		None
28700_GD12	None	None		None		None		None
28715_GD12	gi|818155815|gb|KKO97269.1| STE protein kinase [Trichoderma harzianum]	None		None		None		None
28828_GD12	gi|818155446|gb|KKO97064.1| hypothetical protein THAR02_10831 [Trichoderma harzianum]	None		None		None		PF00172	Fungal Zn(2)-Cys(6) binuclear cluster domain
28931_GD12	None	None		None		KOG0017	FOG: Transposon-encoded proteins with TYA, reverse transcriptase, integrase domains in various combinations	None
2897_GD12	None	None		None		None		None
29202_GD12	None	None		None		None		None
29210_GD12	gi|743654450|gb|KID82007.1| TPR domain protein [Metarhizium guizhouense ARSEF 977]	None		None		None		PF13358	DDE superfamily endonuclease
29280_GD12	None	None		None		None		None
29291_GD12	None	None		None		None		None
29451_GD12	gi|743653552|gb|KID81261.1| integrase [Metarhizium guizhouense ARSEF 977]	None		None		None		None
29452_GD12	gi|761850411|ref|XP_007822315.2| Ribonuclease H-like protein [Metarhizium robertsii ARSEF 23] &gt;gi|734839644|gb|EFY98017.2| Ribonuclease H-like protein [Metarhizium robertsii ARSEF 23]	None		None		None		None
29453_GD12	gi|743657167|gb|KID84524.1| Ribonuclease H-like protein, partial [Metarhizium majus ARSEF 297] &gt;gi|743669292|gb|KID96259.1| Ribonuclease H-like protein, partial [Metarhizium majus ARSEF 297]	None		None		KOG0017	FOG: Transposon-encoded proteins with TYA, reverse transcriptase, integrase domains in various combinations	PF00665	Integrase core domain
29466_GD12	None	None		None		None		None
29503_GD12	None	None		None		None		None
29531_GD12	None	None		None		None		None
29583_GD12	None	None		None		None		None
29606_GD12	None	None		None		None		None
29647_GD12	gi|799246104|gb|KJZ74915.1| hypothetical protein HIM_05646 [Hirsutella minnesotensis 3608]	None		None		None		None
29715_GD12	gi|748550140|dbj|GAM43618.1| hypothetical protein TCE0_060f18571 [Talaromyces cellulolyticus]	None		None		None		None
29735_GD12	gi|400594161|gb|EJP62029.1| putative transposase [Beauveria bassiana ARSEF 2860]	None		None		None		None
29736_GD12	None	None		None		None		None
29737_GD12	gi|345570419|gb|EGX53241.1| hypothetical protein AOL_s00006g502 [Arthrobotrys oligospora ATCC 24927]	None		None		None		None
29742_GD12	None	None		None		None		None
29886_GD12	gi|358400982|gb|EHK50297.1| hypothetical protein TRIATDRAFT_90510 [Trichoderma atroviride IMI 206040]	None		None		None		None
2993_GD12	None	None		None		None		None
29979_GD12	None	None		None		None		None
30_GD12	gi|818153159|gb|KKO96413.1| hypothetical protein THAR02_11486, partial [Trichoderma harzianum]	None		None		KOG1515	Arylacetamide deacetylase	PF00326	Prolyl oligopeptidase family
30013_GD12	None	None		None		None		None
30101_GD12	None	None		None		None		None
30144_GD12	None	None		None		None		None
30169_GD12	gi|358392558|gb|EHK41962.1| hypothetical protein TRIATDRAFT_322098 [Trichoderma atroviride IMI 206040]	None		None		None		None
30218_GD12	gi|818161759|gb|KKP01785.1| hypothetical protein THAR02_06124 [Trichoderma harzianum]	None		None		None		None
30256_GD12	None	None		None		None		None
30329_GD12	None	None		None		None		None
30388_GD12	None	None		None		None		None
3040_GD12	None	None		None		None		None
30422_GD12	None	None		None		None		None
30425_GD12	None	None		None		None		None
319_GD12	None	None		None		None		None
3367_GD12	None	None		None		None		None
353_GD12	gi|630012499|ref|XP_007830235.1| hypothetical protein PFICI_03463 [Pestalotiopsis fici W106-1] &gt;gi|573065836|gb|ETS85438.1| hypothetical protein PFICI_03463 [Pestalotiopsis fici W106-1]	None		None		None		None
3561_GD12	None	None		None		None		None
3690_GD12	gi|759224734|gb|KIW01729.1| hypothetical protein PV09_06906 [Verruconis gallopava]	None		None		None		PF12852	Cupin
3757_GD12	None	None		None		None		None
381_GD12	None	None		None		None		None
3826_GD12	None	None		None		None		None
403_GD12	gi|759249237|gb|KIW25904.1| hypothetical protein PV07_09040 [Cladophialophora immunda]	None		None		None		None
443_GD12	None	None		None		None		None
5001_GD12	gi|818158476|gb|KKO99127.1| hypothetical protein THAR02_08761 [Trichoderma harzianum]	None		None		None		None
5002_GD12	gi|672375257|gb|KFG77598.1| hypothetical protein MANI_029621 [Metarhizium anisopliae]	None		None		None		None
53_GD12	None	None		None		None		None
548_GD12	None	None		None		None		None
5486_GD12	None	None		None		None		None
554_GD12	None	None		None		None		None
5750_GD12	gi|818153038|gb|KKO96411.1| hypothetical protein THAR02_11488, partial [Trichoderma harzianum]	None		None		None		None
5846_GD12	None	None		None		None		None
586_GD12	gi|799238249|gb|KJZ68365.1| hypothetical protein HIM_12244 [Hirsutella minnesotensis 3608]	None		None		None		None
605_GD12	None	None		None		None		None
6228_GD12	None	None		None		None		None
7321_GD12	None	None		None		None		None
742_GD12	None	None		None		None		None
7567_GD12	None	None		None		None		None
787_GD12	None	None		None		None		None
80_GD12	None	None		None		None		None
812_GD12	None	None		None		None		None
8328_GD12	gi|672382093|gb|KFG84229.1| hypothetical protein MANI_110374 [Metarhizium anisopliae] &gt;gi|743629266|gb|KID60707.1| Protein kinase-like domain protein, partial [Metarhizium anisopliae ARSEF 549]	None		None		None		None
8736_GD12	None	None		None		None		None
882_GD12	None	None		None		None		None
984_GD12	gi|739107163|emb|CEG03782.1| unnamed protein product [Fusarium acuminatum CS5907]	None		None		None		None
