# Supplementary material for: Genomics insights into different cellobiose hydrolysis activities in two Trichoderma hamatum strains
Source: Microb Cell Fact. 2017 Apr 19;16:63. doi: 10.1186/s12934-017-0680-2 (PMC5395790; doi:10.1186/s12934-017-0680-2)
Supplement: Supplementary file 2 — Additional file 2. Genome difference genes annotated with NCBI NR, GO, KEGG, KOG, and Pfam. [file 12934_2017_680_MOESM2_ESM.xlsx]

## Sheet: Sheet1
	YYH13	YYH16	GD12	More in YYH13	Function
AA1	5	5	4	0
AA11	4	3	4	more
AA5	1	2	1	less
AA7	34	34	34	0
CBM1	21	19	18	more
CBM13	7	6	7	more
CBM18	13	11	10	more
CBM19	2	3	3	less
CBM21	1	2	0	less
CBM42	2	2	2	0
CBM50	11	11	11	0
CBM67	3	2	2	more
CE1	22	20	19	more
CE3	4	4	2	0
CE5	8	9	9	less
GH1	4	3	3	more	β-glucosidases and β-galactosidases
GH109	17	18	14	less	α-N-acetylgalactosaminidase
GH113	0	0	1	0
GH128	6	5	5	more	β-1,3-glucanases
GH16	18	18	17	0
GH18	31	29	26	more	chitinase, xylanase inhibitor
GH20	4	3	3	more	exo-acting β-N-acetylglucosaminidases, β-N-acetylgalactosamindase and β-6-SO3-N-acetylglucosaminidases
GH3	19	17	18	more	exo-acting β-D-glucosidases, α-L-arabinofuranosidases, β-D-xylopyranosidases and N-acetyl-β-D-glucosaminidases
GH30	5	6	6	less
GH31	8	8	6	0	α-glucosidases
GH35	3	2	2	more	β-galactosidases
GH36	1	1	0	0
GH43	7	6	6	more	L-arabinofuranosidases, endo-α-L-arabinanases, β-D-xylosidases, exo α-1,3-galactanase
GH49	1	1	2	0
GH5	12	12	11	0
GH53	0	0	1	0
GH54	2	2	1	0
GH55	10	9	8	more	β-1,3-glucanases
GH7	3	2	3	more	endo-1,4-β-glucanase, cellobiohydrolase, chitosanase, endo-1,3-1,4-β-glucanase
GH76	9	8	8	more	α-mannanases
GH78	5	4	4	more	L-rhamnosides
GH79	4	4	4	0
GH88	2	1	2	more	d-4,5-unsaturated β-glucuronyl hydrolase
GH95	5	5	4	0
GT1	11	10	10	more
GT2	10	11	10	less
GT20	5	5	4	0
GT22	4	4	3	0
GT25	0	1	0	less
GT31	6	6	5	0
GT32	12	12	11	0
GT35	2	1	1	more
GT4	5	6	4	less
GT57	2	2	3	0
GT66	1	1	0	0
GT69	4	3	4	more
