# Supplementary material for: Genomics insights into different cellobiose hydrolysis activities in two Trichoderma hamatum strains
Source: Microb Cell Fact. 2017 Apr 19;16:63. doi: 10.1186/s12934-017-0680-2 (PMC5395790; doi:10.1186/s12934-017-0680-2)
Supplement: Supplementary file 3 — Additional file 3. CAZyme families that; show difference in member numbers between YYH13 and YYH16. [file 12934_2017_680_MOESM3_ESM.xlsx]

## Sheet: Distribution
		YYH13-YYH16	YYH13-YYH16	GD12-YYH13	GD12-YYH16
0	0	1374	1430	1371	1278
	1	346	361	280	314
	2	458	475	438	397
	3	476	490	471	432
	4	469	499	393	425
	5	418	446	383	386
	6	430	439	390	411
	7	328	334	372	356
	8	310	332	377	307
	9	346	348	326	285
0.1	10	300	306	305	289
	11	295	304	254	240
	12	244	257	232	215
	13	208	204	219	232
	14	216	221	228	220
	15	207	215	166	200
	16	218	227	165	219
	17	186	192	158	197
	18	156	157	169	190
	19	134	134	139	154
0.2	20	146	158	120	142
	21	139	143	125	117
	22	131	123	117	119
	23	120	118	114	102
	24	104	115	116	109
	25	101	96	98	89
	26	123	112	108	100
	27	89	83	103	85
	28	97	92	74	78
	29	80	82	87	83
0.3	30	73	63	68	76
	31	77	77	61	88
	32	93	88	82	70
	33	67	56	68	63
	34	75	71	54	44
	35	61	58	54	49
	36	48	48	65	51
	37	50	46	37	37
	38	62	54	44	50
	39	49	43	56	39
0.4	40	48	51	47	37
	41	59	38	38	42
	42	38	34	32	42
	43	42	35	34	40
	44	33	36	41	41
	45	40	25	35	26
	46	29	33	26	34
	47	55	46	22	35
	48	25	22	22	18
	49	32	24	25	27
0.5	50	32	28	19	29
	51	27	21	21	26
	52	37	20	16	28
	53	27	21	31	22
	54	21	17	14	21
	55	19	17	25	14
	56	29	18	15	20
	57	15	15	17	15
	58	18	8	20	17
	59	15	15	19	15
0.6	60	21	11	11	7
	61	18	8	16	10
	62	19	18	9	16
	63	17	11	12	17
	64	21	13	13	10
	65	20	17	13	17
	66	13	14	8	13
	67	12	13	11	18
	68	10	9	10	11
	69	14	12	11	7
0.7	70	16	14	11	10
	71	14	11	14	12
	72	15	9	6	6
	73	17	11	13	8
	74	6	8	7	12
	75	20	18	11	6
	76	6	13	7	13
	77	6	9	11	9
	78	12	9	5	5
	79	10	5	7	6
0.8	80	10	6	4	3
	81	14	8	9	2
	82	11	8	5	9
	83	9	4	6	6
	84	6	3	9	5
	85	5	1	4	6
	86	7	8	4	7
	87	1	5	5	6
	88	7	7	13	2
	89	10	13	6	8
0.9	90	5	2	5	9
	91	3	5	6	6
	92	5	5	5	6
	93	4	4	5	2
	94	5	4	3	3
	95	6	4	3	2
	96	8	4	3	6
	97	2	4	4	5
	98	0	2	4	3
	99	4	1	3	4
1	100	0	0	0	0
>1	101	137	132	154	146

## Sheet: YYH13-YYH16
Gene1	Gene2	PID	Ka/Ks	E-value
1_YYH13	GB9938_YYH16	98.4571	0.173895	2.34003e-09
10_YYH13	8759_YYH16	99.1323	0.151365	0.000331207
100_YYH13	8391_YYH16	99.8607	0.0110464	1.62784e-15
1000_YYH13	9437_YYH16	100	0	NA
10000_YYH13	GB9746_YYH16	97.8339	0.259554	0.00839257
10002_YYH13	8309_YYH16	99.2832	0.086577	2.9153e-07
10004_YYH13	GB8307_YYH16	97.3837	0.286916	1.24612e-06
10005_YYH13	GB8306_YYH16	98.6357	0.204868	4.22277e-05
10006_YYH13	GB8304_YYH16	99.2278	0.121604	0.00435776
10007_YYH13	8303_YYH16	99.5859	0.0633111	9.93042e-07
10008_YYH13	GB8302_YYH16	99.1453	0.121714	4.27166e-05
10009_YYH13	10313_YYH16	100	0	NA
1001_YYH13	8067_YYH16	100	0	NA
10010_YYH13	10312_YYH16	95.8128	0.37389	0.03333
10011_YYH13	GB10311_YYH16	98.1618	0.289646	0.000597879
10012_YYH13	10310_YYH16	99.2352	0.0714745	4.41641e-09
10013_YYH13	GB4105_YYH16	98.5737	0.158347	2.88521e-06
10014_YYH13	GB4106_YYH16	97.6139	0.422204	0.0675615
10015_YYH13	GB4107_YYH16	99.7647	0.022236	2.61596e-08
10016_YYH13	4108_YYH16	99.3348	0.0573371	3.00507e-10
10017_YYH13	4109_YYH16	99.7093	0.031577	5.12323e-07
10018_YYH13	4110_YYH16	99.0874	0.0766193	1.56069e-15
10019_YYH13	GB4111_YYH16	99.8131	0.00920189	1.43465e-19
1002_YYH13	8068_YYH16	98.9899	0.183492	3.58259e-06
10020_YYH13	4112_YYH16	99.2933	0.118993	8.0603e-05
10021_YYH13	GB4113_YYH16	96.2441	0.18232	0.0215714
10023_YYH13	4115_YYH16	98.1818	0.445925	0.246736
10024_YYH13	GB4116_YYH16	96.088	0.0726113	5.04895e-32
10026_YYH13	4118_YYH16	100	0	NA
10027_YYH13	GB4119_YYH16	98.0687	0.118836	2.72306e-08
10028_YYH13	GB4120_YYH16	96.872	0.271208	3.3685e-08
10029_YYH13	4121_YYH16	99.3289	0.0984642	1.27246e-06
1003_YYH13	8069_YYH16	97.8166	0.289289	0.102321
10032_YYH13	GB8642_YYH16	90.5724	0.425366	0.00532235
10033_YYH13	GB8643_YYH16	96.3883	0.544502	0.141693
10034_YYH13	8644_YYH16	99.6454	0.0323134	0
10035_YYH13	GB8645_YYH16	97.4359	0.334783	0.0318371
10036_YYH13	8646_YYH16	98.6413	0.0958127	7.28368e-12
10038_YYH13	10336_YYH16	99.3213	0.105091	5.80543e-08
10039_YYH13	9844_YYH16	99.8145	0.0266861	4.55751e-07
1004_YYH13	8070_YYH16	99.6785	0.0875985	0.0174169
10040_YYH13	9845_YYH16	99.723	0.0483409	0.000785525
10041_YYH13	GB9846_YYH16	95.2381	0.55977	0.348496
10043_YYH13	GB10468_YYH16	97.7654	0.242289	0.000903874
10044_YYH13	7652_YYH16	99.7382	0.103292	0.0263783
10045_YYH13	7653_YYH16	100	0	NA
10046_YYH13	7654_YYH16	98.9362	0.121974	0.0621849
10048_YYH13	7656_YYH16	100	NA	NA
10049_YYH13	7657_YYH16	100	0	NA
1005_YYH13	GB8071_YYH16	98.6325	0.117163	8.10832e-09
10050_YYH13	GB7658_YYH16	99.3031	0.0901642	0.00116181
10051_YYH13	GB7659_YYH16	99.2032	0.132099	0.0130229
10052_YYH13	7660_YYH16	99.5334	0.046442	1.50034e-06
10053_YYH13	GB7661_YYH16	86.5385	0.579886	0.0179444
10055_YYH13	GB10399_YYH16	97.619	0.357331	0.0171696
10056_YYH13	GB10400_YYH16	98.452	0.108413	2.76564e-11
10061_YYH13	3758_YYH16	97.352	0.207482	4.71453e-07
10062_YYH13	GB3759_YYH16	98.9286	0.0918165	1.01558e-05
10063_YYH13	3760_YYH16	100	0	NA
10064_YYH13	GB3761_YYH16	99.4143	0.0351792	2.29089e-15
10065_YYH13	3762_YYH16	100	0	NA
10067_YYH13	GB3763_YYH16	98.3945	0.155353	2.45823e-06
10069_YYH13	3765_YYH16	98.6547	0.339636	0.142402
1007_YYH13	GB10823_YYH16	97.7273	1.9703	0.864497
10070_YYH13	GB3766_YYH16	96.6746	0.465681	0.126284
10071_YYH13	GB3767_YYH16	98.8764	0.12897	0.000454436
10072_YYH13	GB3768_YYH16	98.4227	0.352974	0.0947596
10073_YYH13	3769_YYH16	98.5714	0.681693	0.572097
10074_YYH13	3770_YYH16	99.4334	0.168796	0.0391947
10075_YYH13	GB3771_YYH16	98.9474	0.128976	5.49924e-06
10076_YYH13	GB3772_YYH16	98.7365	0.140818	7.16942e-06
10078_YYH13	GB10616_YYH16	99.0425	0.509085	0.0808989
10079_YYH13	679_YYH16	99.2126	0.110799	0.00445868
10080_YYH13	GB678_YYH16	97.8723	0.100392	9.52747e-06
10081_YYH13	677_YYH16	98.4127	0.204168	0.0915182
10082_YYH13	GB676_YYH16	99.5122	0.0573602	3.24105e-11
10083_YYH13	675_YYH16	100	0	NA
10084_YYH13	674_YYH16	99.373	0.0408629	8.75431e-09
10085_YYH13	673_YYH16	98.892	0.15083	4.03076e-07
10086_YYH13	672_YYH16	99.5465	0.0332076	3.19214e-11
10087_YYH13	671_YYH16	99.3007	0.0305843	1.04612e-10
10088_YYH13	670_YYH16	99.177	0.0568511	0.000114787
10089_YYH13	669_YYH16	99.6283	0.0578861	0.00068774
1009_YYH13	10631_YYH16	97.7901	0.416419	0.186053
10090_YYH13	GB668_YYH16	93.0233	0.209723	0.00847507
10091_YYH13	667_YYH16	99.4129	0.0846992	3.72238e-11
10092_YYH13	666_YYH16	97.0179	0.108261	7.11223e-14
10094_YYH13	GB9563_YYH16	96.8153	0.28506	0.00185464
10099_YYH13	GB10049_YYH16	99.0443	0.0764411	9.73097e-22
101_YYH13	8392_YYH16	100	0	NA
1010_YYH13	10630_YYH16	100	0	NA
10100_YYH13	10050_YYH16	97.6923	0.120076	6.1835e-05
10102_YYH13	GB10901_YYH16	99.2647	0.143618	8.16622e-06
10105_YYH13	GB9486_YYH16	99.3827	0.0827094	0.00656336
10106_YYH13	9487_YYH16	96	0.177784	0.000149047
10107_YYH13	9488_YYH16	100	0	NA
10108_YYH13	9489_YYH16	100	0	NA
10109_YYH13	9490_YYH16	99.7455	0.00698346	3.49087e-24
1011_YYH13	8955_YYH16	99.2671	0.0666121	3.91682e-14
10110_YYH13	9491_YYH16	100	0	NA
10112_YYH13	9494_YYH16	100	0	NA
10113_YYH13	959_YYH16	99.5662	0.0591667	1.71079e-06
10114_YYH13	960_YYH16	93.6475	0.178012	2.50992e-14
10115_YYH13	961_YYH16	98.209	0.104735	1.66412e-07
10116_YYH13	GB962_YYH16	99.0123	0.110838	0.000318957
10119_YYH13	7192_YYH16	99.3808	0.0326224	4.68378e-10
1012_YYH13	GB8956_YYH16	98.8263	0.105436	9.9846e-08
10120_YYH13	7193_YYH16	98.7688	0.0917392	4.55167e-13
10121_YYH13	7194_YYH16	98.4983	0.106824	6.66233e-24
10123_YYH13	GB10460_YYH16	98.7483	0.156086	4.21598e-14
10125_YYH13	10613_YYH16	100	0	NA
10126_YYH13	GB10614_YYH16	99.3377	0.0406046	1.71618e-12
10128_YYH13	2114_YYH16	100	0	NA
10129_YYH13	GB2113_YYH16	95.9044	0.110077	3.89249e-09
10130_YYH13	2112_YYH16	100	0	NA
10131_YYH13	2111_YYH16	99.1625	0.0356717	1.28623e-15
10132_YYH13	2110_YYH16	99.8742	0.0164473	0
10133_YYH13	2109_YYH16	100	NA	NA
10134_YYH13	2108_YYH16	99.5122	0.0575776	2.57811e-05
10135_YYH13	GB2107_YYH16	97.358	0.461483	0.00814195
10136_YYH13	GB2106_YYH16	100	0	NA
10137_YYH13	2105_YYH16	98.0488	0.127324	4.6963e-07
10138_YYH13	2104_YYH16	98.4375	0.26741	0.0851136
10139_YYH13	GB2103_YYH16	94.8949	0.424112	0.00225596
1014_YYH13	GB6054_YYH16	98.539	0.0958002	5.4023e-10
10140_YYH13	2102_YYH16	96.3719	0.358486	0.00367229
10141_YYH13	GB2101_YYH16	98.3986	0.192097	1.95466e-05
10142_YYH13	GB2100_YYH16	97.0414	0.44189	0.1169
10143_YYH13	GB2099_YYH16	99.0291	0.0781335	1.38692e-05
10144_YYH13	2098_YYH16	97.9933	0.167271	0.000867704
10145_YYH13	2097_YYH16	97.7508	0.211492	3.72897e-15
10146_YYH13	GB2093_YYH16	92.766	0.47014	0.00217552
10148_YYH13	GB2091_YYH16	97.1154	0.297078	0.00956898
10149_YYH13	2090_YYH16	96.2791	0.34168	0.00237901
1015_YYH13	6055_YYH16	97.9866	0.187267	1.63915e-06
10150_YYH13	GB10867_YYH16	86.8996	0.881763	0.795785
10153_YYH13	GB10297_YYH16	97.3661	0.198966	1.968e-11
10154_YYH13	GB10844_YYH16	98.9218	0.2326	0.0135492
10155_YYH13	GB8808_YYH16	99.6728	0.060715	7.80238e-09
10156_YYH13	8809_YYH16	99.0712	0.076029	1.57308e-06
10158_YYH13	8810_YYH16	98.6607	0.128383	0.0007452
1016_YYH13	6056_YYH16	98.6684	0.0824632	1.54235e-14
10161_YYH13	11082_YYH16	99.4505	0.0366887	0
10162_YYH13	11083_YYH16	96.5766	0.436754	0.013977
10165_YYH13	7590_YYH16	99.3355	0.00906482	9.19303e-22
10166_YYH13	7591_YYH16	95.4128	3.14857	0.377518
10167_YYH13	7592_YYH16	98.3313	0.375914	0.00555853
10168_YYH13	GB7593_YYH16	98.9627	0.248549	0.0107813
1017_YYH13	6057_YYH16	98.917	0.106988	0.000102526
10170_YYH13	GB7596_YYH16	98.995	0.170837	0.0420523
10171_YYH13	GB7597_YYH16	99.2509	0.114657	0.00333233
10172_YYH13	GB7598_YYH16	95.7746	0.514177	0.00286699
10173_YYH13	10280_YYH16	98.5124	0.479454	0.107055
10174_YYH13	10279_YYH16	99.1525	0.055599	0.001511
10175_YYH13	GB10278_YYH16	94.6565	0.573614	0.331929
10176_YYH13	GB6834_YYH16	97.2318	0.274396	0.00504932
10177_YYH13	6835_YYH16	98.1982	0.127333	2.06154e-05
10179_YYH13	GB6836_YYH16	97.9899	0.446812	0.116033
1018_YYH13	GB6058_YYH16	96.8641	0.184909	1.05254e-08
10180_YYH13	GB6837_YYH16	97.8495	0.178823	2.9485e-07
10181_YYH13	6838_YYH16	99.6835	0.0693504	0.00517727
10183_YYH13	6839_YYH16	99.2386	0.0961095	2.12313e-05
10184_YYH13	6840_YYH16	98.5075	0.465171	0.208498
10185_YYH13	GB6841_YYH16	99.2366	0.281453	0.0461123
10186_YYH13	6842_YYH16	100	0	NA
10187_YYH13	6843_YYH16	96.7495	0.51217	0.0812344
10189_YYH13	GB9944_YYH16	98.1439	0.592645	0.34104
1019_YYH13	GB6059_YYH16	99.0566	0.0857292	7.51059e-06
10190_YYH13	9945_YYH16	97.1831	0.476234	0.285893
10192_YYH13	9947_YYH16	99.5575	0.162713	0.140149
10193_YYH13	9948_YYH16	100	0	NA
10195_YYH13	10886_YYH16	98.7915	0.125789	8.83717e-05
10197_YYH13	GB10768_YYH16	99.1453	0.543777	0.400595
10198_YYH13	10594_YYH16	98.4375	NA	NA
10199_YYH13	GB6301_YYH16	99.4565	0.12559	0.00708459
102_YYH13	8393_YYH16	99.1135	0.14112	3.13805e-05
1020_YYH13	GB6060_YYH16	99.2228	0.132145	0.000131282
10200_YYH13	6302_YYH16	98.6301	0.284737	0.0100345
10201_YYH13	GB6303_YYH16	99.0132	0.0468436	2.80985e-09
10202_YYH13	GB6304_YYH16	99.7755	0.0152622	4.33145e-25
10203_YYH13	6305_YYH16	99.1071	0.0932626	3.39128e-09
10204_YYH13	6306_YYH16	99.7904	0.0301854	1.31274e-06
10205_YYH13	GB6307_YYH16	97.5962	0.172865	0.00119415
10207_YYH13	GB5543_YYH16	99.1561	0.0870208	0.000920264
10208_YYH13	5542_YYH16	100	0	NA
10209_YYH13	5541_YYH16	98.9451	0.0686834	1.16899e-10
1021_YYH13	GB6061_YYH16	98.9597	0.0893108	3.94098e-12
10210_YYH13	5540_YYH16	97.2556	0.0497532	4.17792e-14
10211_YYH13	GB5539_YYH16	97.2222	0.258897	3.2618e-06
10212_YYH13	GB5538_YYH16	99.1124	0.0622719	2.5744e-06
10213_YYH13	GB5537_YYH16	98.8406	0.0981081	2.32199e-11
10214_YYH13	5536_YYH16	99.445	0.0251352	7.29807e-41
10215_YYH13	5535_YYH16	94.7115	0.478985	0.078624
10216_YYH13	GB5534_YYH16	98.0085	0.303607	0.000900713
10217_YYH13	GB5533_YYH16	99.8138	0.0161515	1.17633e-11
10218_YYH13	5532_YYH16	100	0	NA
10219_YYH13	GB11620_YYH16	99.5455	0.0243722	2.34428e-07
10220_YYH13	GB3461_YYH16	95.2278	0.657098	0.176473
10222_YYH13	3459_YYH16	98.8176	0.0776929	4.19445e-13
10223_YYH13	3458_YYH16	99.1379	0.0958733	4.56403e-10
10224_YYH13	3457_YYH16	100	0	NA
10225_YYH13	GB3456_YYH16	99.3048	0.0976871	1.02572e-09
10226_YYH13	3455_YYH16	95.8955	0.217723	0.028292
10228_YYH13	3453_YYH16	100	0	NA
10229_YYH13	GB3452_YYH16	99.7696	0.0380711	3.5758e-05
1023_YYH13	GB6063_YYH16	98.1439	0.165488	8.3845e-06
10230_YYH13	3451_YYH16	99.4828	0.0441836	1.26319e-11
10231_YYH13	GB3450_YYH16	99.3031	0.0976184	0.00276759
10232_YYH13	3449_YYH16	99.6226	0.0197264	1.09162e-08
10233_YYH13	3448_YYH16	100	0	NA
10234_YYH13	3447_YYH16	97.2656	0.290404	0.000540738
10236_YYH13	3446_YYH16	100	0	NA
10237_YYH13	3445_YYH16	99.4408	0.0848699	1.9698e-10
10239_YYH13	GB3443_YYH16	97.7941	NA	NA
1024_YYH13	6064_YYH16	99.0196	0.0650299	3.52916e-07
10241_YYH13	10824_YYH16	99.1071	0.0695866	0.000321768
10242_YYH13	6215_YYH16	100	0	NA
10243_YYH13	6216_YYH16	99.2888	0.142102	8.982e-12
10244_YYH13	GB6217_YYH16	98.4877	0.0927945	1.7957e-08
10245_YYH13	GB6218_YYH16	99.4778	0.0376599	3.19205e-10
10246_YYH13	6219_YYH16	100	0	NA
10247_YYH13	6220_YYH16	98.6047	0.10387	3.58456e-07
10248_YYH13	6221_YYH16	100	0	NA
10249_YYH13	6222_YYH16	100	0	NA
1025_YYH13	GB6065_YYH16	97.619	0.074619	0.000455595
10250_YYH13	6223_YYH16	100	0	NA
10251_YYH13	GB6224_YYH16	93.3333	0.219842	0.00544556
10252_YYH13	GB6225_YYH16	98.8201	0.0410265	6.62633e-11
10254_YYH13	5773_YYH16	99.6359	0.0209326	2.4674e-28
10256_YYH13	GB5775_YYH16	87.7016	0.478046	2.29663e-11
10257_YYH13	GB5776_YYH16	96.988	0.202292	5.70913e-05
10259_YYH13	5778_YYH16	97.6471	0.287603	0.147193
10260_YYH13	5779_YYH16	98.8453	0.0710537	2.59125e-10
10261_YYH13	5780_YYH16	100	0	NA
10262_YYH13	5781_YYH16	99.8884	0.0114979	3.20862e-17
10263_YYH13	GB5782_YYH16	99.4898	0.0685784	2.0432e-19
10264_YYH13	5783_YYH16	100	0	NA
10265_YYH13	5784_YYH16	98.1164	0.213054	2.26044e-05
10266_YYH13	GB701_YYH16	95.1763	0.463903	0.00863119
10267_YYH13	702_YYH16	99.2718	0.0661454	3.90604e-09
10268_YYH13	GB703_YYH16	99.2228	0.0435347	4.82693e-11
1027_YYH13	GB8129_YYH16	99.026	0.0420743	7.65814e-09
10270_YYH13	GB706_YYH16	99.2806	0.250322	0.326142
10271_YYH13	GB708_YYH16	98.5222	0.25174	0.0589418
10273_YYH13	709_YYH16	98.2788	0.0687972	3.81748e-09
10274_YYH13	710_YYH16	97.2028	0.186295	2.00495e-05
10275_YYH13	GB711_YYH16	97.5845	0.59294	0.406197
10277_YYH13	3594_YYH16	99.7275	0.0194978	3.48927e-10
10278_YYH13	GB3593_YYH16	98.5135	0.274796	0.00236408
1028_YYH13	GB8128_YYH16	99.5149	0.10679	5.92857e-12
10280_YYH13	3591_YYH16	99.0783	0.0955359	0.00230202
10281_YYH13	3590_YYH16	99.1444	0.167155	4.90984e-06
10283_YYH13	GB3588_YYH16	99.631	0.0229376	1.28666e-06
10284_YYH13	3587_YYH16	97.5104	0.216343	0.0410333
10287_YYH13	GB1932_YYH16	99.2032	0.0619346	4.93132e-05
10288_YYH13	GB1933_YYH16	99.5181	0.0371315	1.24428e-08
10289_YYH13	1934_YYH16	99.8363	0.0223525	4.77757e-09
1029_YYH13	8127_YYH16	98.4252	0.337666	0.213439
10290_YYH13	1935_YYH16	99.3228	0.0339123	1.37104e-06
10291_YYH13	1936_YYH16	99.5671	0.0775241	0.000306874
10292_YYH13	1937_YYH16	100	0	NA
10293_YYH13	1938_YYH16	100	0	NA
10294_YYH13	1939_YYH16	99.2665	0.0794972	1.38261e-09
10295_YYH13	1940_YYH16	98.1595	0.167912	0.000104397
10296_YYH13	GB1941_YYH16	98.5093	0.223449	7.16478e-06
10297_YYH13	GB1942_YYH16	98.4158	0.644145	0.442999
10298_YYH13	1943_YYH16	99.2908	0.0499558	2.82678e-06
10299_YYH13	GB1944_YYH16	95.9459	0.438932	0.00175714
103_YYH13	8394_YYH16	99.0769	0.103398	1.66084e-05
10300_YYH13	1945_YYH16	99.4337	0.0765507	1.3468e-11
10301_YYH13	1946_YYH16	99.7835	0.0240269	5.50489e-08
10302_YYH13	1947_YYH16	99.4536	0.0489686	2.38123e-06
10303_YYH13	GB1948_YYH16	98.6486	0.164514	0.0244798
10304_YYH13	1949_YYH16	99.6454	0.0257758	6.90527e-06
10305_YYH13	1950_YYH16	95.7143	0	NA
10306_YYH13	1951_YYH16	99.2832	0.102372	2.7523e-06
10307_YYH13	1952_YYH16	100	0	NA
10308_YYH13	GB1953_YYH16	98.2222	0.14551	4.7172e-05
10309_YYH13	GB1954_YYH16	99.6885	0.102918	0.0407887
1031_YYH13	GB8125_YYH16	98.008	0.434926	0.0636787
10310_YYH13	GB1955_YYH16	99.7512	0.0235712	1.60509e-07
10311_YYH13	1956_YYH16	98.7342	0.144646	0.0815372
10312_YYH13	1957_YYH16	100	0	NA
10313_YYH13	1958_YYH16	97.4576	0.206114	0.0166377
10315_YYH13	GB8882_YYH16	98.9231	0.208198	0.000628334
10316_YYH13	8883_YYH16	99.5911	0.265502	0.00336885
10317_YYH13	GB1637_YYH16	99.7653	0.0437526	8.82492e-05
10318_YYH13	GB1635_YYH16	98.4076	0.109744	3.3572e-07
1032_YYH13	8124_YYH16	98.9899	0.122988	1.56562e-06
10323_YYH13	GB1632_YYH16	99.683	0.0588953	9.40201e-06
10324_YYH13	GB1631_YYH16	98.022	0.229701	0.000178098
10326_YYH13	1629_YYH16	99.2	0.178862	0.157266
10327_YYH13	GB1628_YYH16	99.005	0.116448	1.65514e-06
10329_YYH13	1725_YYH16	97.9167	0.102712	2.0936e-12
1033_YYH13	8792_YYH16	99.262	0.125477	1.42687e-05
10330_YYH13	1726_YYH16	98.4496	0.114396	8.56852e-05
10331_YYH13	1727_YYH16	99.5951	0.0466647	0.000674006
10332_YYH13	GB1728_YYH16	99.751	0.0263009	9.80562e-23
10333_YYH13	1729_YYH16	98.2318	0.159398	2.06012e-06
10335_YYH13	GB1731_YYH16	99.1903	0.178306	0.00412229
10336_YYH13	GB1732_YYH16	98.9293	0.11705	1.73078e-05
10338_YYH13	1734_YYH16	99.7585	0.0207318	6.30178e-09
10339_YYH13	GB1735_YYH16	99.848	0.00973007	2.24406e-18
10340_YYH13	1736_YYH16	95.614	1.08049	0.999503
10341_YYH13	GB1737_YYH16	97.0339	0.397143	0.122987
10342_YYH13	1738_YYH16	98.0828	0.361749	1.07239e-07
10343_YYH13	1739_YYH16	99.3651	0.0354812	9.21086e-07
10344_YYH13	1740_YYH16	99.3915	0.0522075	2.42301e-07
10345_YYH13	1741_YYH16	100	0	NA
10346_YYH13	GB1742_YYH16	98.0198	0.0815335	3.21721e-09
10347_YYH13	1743_YYH16	97.9058	0.189847	4.12939e-05
10348_YYH13	GB1744_YYH16	99.7613	0.0293672	3.16172e-13
10349_YYH13	1745_YYH16	93.1034	0.123582	0.00221182
1035_YYH13	8790_YYH16	99.7717	0.0455177	0.00031104
10350_YYH13	1746_YYH16	98.7988	0.150426	0.000580588
10352_YYH13	1748_YYH16	96.3768	0.366673	0.00366315
10353_YYH13	GB1749_YYH16	99.6933	0.0473843	1.66757e-07
10354_YYH13	GB1750_YYH16	98.7775	0.121919	5.4418e-06
10356_YYH13	11194_YYH16	99.6795	NA	NA
10357_YYH13	11195_YYH16	99.359	NA	NA
10358_YYH13	GB9256_YYH16	98.538	0.211298	0.00251163
1036_YYH13	GB8789_YYH16	98.6562	0.0886329	2.54999e-19
10360_YYH13	9258_YYH16	99.6055	0.0840997	0.000288926
10361_YYH13	9259_YYH16	98.1481	0.15268	0.00497344
10362_YYH13	9260_YYH16	99.4152	0.112192	0.00463708
10363_YYH13	9261_YYH16	98.5714	0.24521	0.00257586
10364_YYH13	GB9262_YYH16	98.7368	0.124987	6.94674e-07
10365_YYH13	GB8647_YYH16	97.7077	0.327523	0.0029888
10366_YYH13	8648_YYH16	98.3871	0.315827	0.247366
10368_YYH13	GB11342_YYH16	99.8051	0.175753	0.150916
10369_YYH13	GB10288_YYH16	92.8943	1.51489	0.144458
1037_YYH13	GB8788_YYH16	98.3942	0.126494	4.27403e-07
10371_YYH13	GB11099_YYH16	97.1061	0.222122	0.000442357
10372_YYH13	GB11364_YYH16	99.6979	0.0808922	0.00854647
10373_YYH13	GB9005_YYH16	98.3696	0.115551	0.000282963
10374_YYH13	GB9006_YYH16	88.3495	0.271628	0.0033345
10378_YYH13	10221_YYH16	96.6412	0.515531	0.0414708
1038_YYH13	8787_YYH16	98.75	0.0678939	0.00344925
10380_YYH13	GB10220_YYH16	97.4684	0.221627	0.00104819
10381_YYH13	10542_YYH16	99.0476	0.133261	0.00175301
10382_YYH13	GB10541_YYH16	95.9335	0.385568	0.0020879
10383_YYH13	10596_YYH16	98.3871	0.177015	7.30691e-06
10385_YYH13	GB790_YYH16	98.6928	0.248062	0.0308852
10386_YYH13	GB789_YYH16	96.4444	0.414701	0.122409
10387_YYH13	GB507_YYH16	99.4429	0.0878092	6.7057e-05
10388_YYH13	GB508_YYH16	99.8445	0.0152445	4.07645e-12
10389_YYH13	509_YYH16	99.6255	0.084665	0.0159355
10390_YYH13	GB510_YYH16	99.0354	0.235008	0.00338859
10391_YYH13	511_YYH16	99.6094	0.118757	0.0545106
10392_YYH13	512_YYH16	100	0	NA
10393_YYH13	513_YYH16	100	0	NA
10395_YYH13	GB514_YYH16	98.7993	0.319312	0.0265111
10396_YYH13	515_YYH16	98.6047	0.147813	3.54212e-05
10397_YYH13	516_YYH16	99.7475	0.0195913	7.21632e-09
10399_YYH13	518_YYH16	99.5402	0	NA
104_YYH13	8395_YYH16	100	0	NA
1040_YYH13	GB4999_YYH16	97.4026	0.383999	0.205671
10400_YYH13	519_YYH16	99.7984	0.0160259	2.00673e-11
10401_YYH13	520_YYH16	99.5495	0.140734	0.0016868
10402_YYH13	GB521_YYH16	98.9418	0.0982787	1.30918e-06
10403_YYH13	522_YYH16	100	0	NA
10404_YYH13	523_YYH16	99.3582	0.110503	5.8289e-07
10405_YYH13	524_YYH16	99.7543	0.0272978	3.35122e-07
10406_YYH13	GB525_YYH16	98.7531	0.14381	2.16889e-08
10407_YYH13	526_YYH16	100	0	NA
10408_YYH13	527_YYH16	99.7275	0.0512216	0.000931421
10409_YYH13	528_YYH16	99.3056	0.130604	0.065677
1041_YYH13	GB4998_YYH16	99.1411	0.146653	1.79917e-06
10410_YYH13	529_YYH16	100	0	NA
10412_YYH13	GB531_YYH16	99.6429	0.115393	6.62101e-06
10414_YYH13	GB533_YYH16	99.4652	0.531376	0.391068
10415_YYH13	GB7587_YYH16	99.6451	0.115721	1.2745e-05
10416_YYH13	7586_YYH16	98.6861	0.237559	0.000338825
10418_YYH13	GB7584_YYH16	99.321	0.224819	0.00108146
10419_YYH13	GB7583_YYH16	99.0788	0.239559	0.00250857
1042_YYH13	GB4997_YYH16	100	0	NA
10420_YYH13	7582_YYH16	100	0	NA
10421_YYH13	7581_YYH16	100	0	NA
10422_YYH13	7580_YYH16	99.5448	0.123176	3.16496e-06
10423_YYH13	GB7579_YYH16	98.9583	0.108934	0.000244595
10425_YYH13	11191_YYH16	100	NA	NA
10426_YYH13	11190_YYH16	100	0	NA
10427_YYH13	10928_YYH16	100	0	NA
10428_YYH13	10927_YYH16	99.7386	0.0629766	3.4756e-07
10429_YYH13	GB11678_YYH16	99.1597	0.199361	0.0198013
1043_YYH13	4996_YYH16	99.2105	0.17125	0.00117637
10433_YYH13	GB10645_YYH16	96.6102	0.234662	0.00687996
10434_YYH13	GB10644_YYH16	97.7778	0.310359	0.0184301
10435_YYH13	9237_YYH16	96.463	0.341521	0.00922813
10436_YYH13	9236_YYH16	99.0654	0.0778908	3.97018e-10
10437_YYH13	10333_YYH16	98.1664	0.136378	1.55382e-11
10438_YYH13	10332_YYH16	99.2218	0.0650039	4.46442e-06
10439_YYH13	10331_YYH16	96.5812	0.173715	5.04998e-08
10440_YYH13	10330_YYH16	99.3103	0.0659517	3.61336e-08
10441_YYH13	8444_YYH16	73.2824	0.897466	0.768947
10443_YYH13	8446_YYH16	99.5475	0.0867449	8.49749e-05
10445_YYH13	6066_YYH16	100	0	NA
10446_YYH13	GB6067_YYH16	99.6426	0.0684349	1.35427e-14
10447_YYH13	6068_YYH16	99.5918	0.0892592	0.000633679
10448_YYH13	6069_YYH16	100	0	NA
10449_YYH13	6070_YYH16	98.2801	0.494891	0.182766
1045_YYH13	4994_YYH16	96.9697	0.386031	0.40548
10450_YYH13	6071_YYH16	99.5088	0.146221	0.000107798
10451_YYH13	GB6072_YYH16	99.8668	0.0333001	4.7572e-06
10453_YYH13	GB6074_YYH16	94.9468	0.540771	0.318154
10456_YYH13	6077_YYH16	99.5726	0.128045	0.0622176
10457_YYH13	6078_YYH16	99.3534	0.245312	0.00357104
10458_YYH13	6079_YYH16	100	NA	NA
10459_YYH13	GB11171_YYH16	99.8377	0.0917607	0.0192089
1046_YYH13	4993_YYH16	100	0	NA
10460_YYH13	11172_YYH16	99.4681	0.0892688	0.0182794
10461_YYH13	9888_YYH16	100	0	NA
10466_YYH13	GB9652_YYH16	99.2669	0.322139	0.057303
10468_YYH13	GB10176_YYH16	98.773	0.29217	0.0518725
10469_YYH13	GB10175_YYH16	98.3968	0.472496	0.152272
1047_YYH13	4992_YYH16	98.4436	0.248758	0.00145691
10470_YYH13	10878_YYH16	98.5041	0.225649	1.44631e-07
10471_YYH13	11109_YYH16	100	0	NA
10475_YYH13	GB10462_YYH16	98.9107	0.399676	0.153927
10476_YYH13	GB10463_YYH16	86.9388	1.0454	0.999785
10478_YYH13	GB10464_YYH16	99.0431	0.300279	0.116013
10479_YYH13	GB10118_YYH16	99.1367	0.175859	3.05798e-07
1048_YYH13	GB4991_YYH16	99.1597	0.0555923	9.90119e-17
10481_YYH13	GB10116_YYH16	98.1132	0.284644	0.130854
10482_YYH13	GB11275_YYH16	100	0	NA
10483_YYH13	GB8368_YYH16	98.1132	0.331778	0.0803481
10484_YYH13	GB8369_YYH16	99.6711	0.0624849	0.00369842
10485_YYH13	GB8370_YYH16	99.3377	0.1172	0.0532223
10488_YYH13	GB9457_YYH16	98.6486	0.332002	0.0376406
10489_YYH13	GB9456_YYH16	99.0991	0.17895	0.0459694
1049_YYH13	4990_YYH16	100	0	NA
10491_YYH13	7894_YYH16	98.9664	0.165126	4.01332e-06
10492_YYH13	7893_YYH16	100	0	NA
10493_YYH13	7892_YYH16	99.5465	0.0376785	4.6091e-09
10494_YYH13	GB4944_YYH16	98.4326	0.164276	0.000216742
10495_YYH13	4943_YYH16	99.7379	0.0427046	1.85286e-08
10496_YYH13	4942_YYH16	99.7585	0.0366983	0.000207115
105_YYH13	8396_YYH16	99.0415	0.0232772	8.19474e-09
10500_YYH13	GB4940_YYH16	98.9886	0.106704	3.81274e-10
10501_YYH13	4939_YYH16	96.2963	0.387508	0.0433964
10503_YYH13	GB4938_YYH16	99.2857	0.0670313	6.45082e-18
10504_YYH13	4937_YYH16	99.3103	0.0291465	1.08852e-06
10506_YYH13	GB4935_YYH16	67.7922	1.03466	0.88437
10507_YYH13	GB4934_YYH16	94.9416	0.314825	2.31669e-07
10508_YYH13	GB5407_YYH16	93.6963	0.461694	0.0238429
10509_YYH13	5406_YYH16	97.9196	0.32055	0.000886264
1051_YYH13	4988_YYH16	99.0196	0.0436361	1.79577e-10
10511_YYH13	5404_YYH16	98.8136	0.102177	3.43627e-09
10512_YYH13	5403_YYH16	99.3464	0.153232	0.0220257
10513_YYH13	5402_YYH16	99.1701	0.0684059	2.13885e-05
10514_YYH13	5401_YYH16	100	0	NA
10515_YYH13	5400_YYH16	99.5025	0.06022	2.6029e-14
10516_YYH13	GB5399_YYH16	98.5689	0.121767	3.21501e-09
10517_YYH13	5398_YYH16	99.4261	0.0646117	5.96663e-10
10518_YYH13	5397_YYH16	98.8717	0.107594	2.46111e-09
10519_YYH13	11437_YYH16	98.3444	0.183617	0.00121325
1052_YYH13	GB4987_YYH16	99.2327	0.0903138	6.87941e-05
10520_YYH13	2487_YYH16	99.3151	0.0804552	1.66695e-07
10521_YYH13	2486_YYH16	99.8322	0.0287093	1.16971e-05
10524_YYH13	GB2484_YYH16	98.2249	0.0762084	1.94152e-06
10525_YYH13	2483_YYH16	98.6667	0.116681	2.39719e-08
10526_YYH13	GB2482_YYH16	100	0	NA
10528_YYH13	GB2481_YYH16	98.1308	0.169068	0.000445917
10529_YYH13	2480_YYH16	100	0	NA
1053_YYH13	GB4986_YYH16	99.5502	0.0251958	1.61901e-14
10530_YYH13	2479_YYH16	99.4702	0.0428016	4.83864e-15
10531_YYH13	2478_YYH16	100	0	NA
10532_YYH13	2477_YYH16	100	0	NA
10533_YYH13	2476_YYH16	99.1826	0.0676328	2.86942e-07
10534_YYH13	2475_YYH16	93.9597	0.3665	0.00281111
10535_YYH13	GB2474_YYH16	98.7685	0.136912	3.98252e-06
10536_YYH13	2473_YYH16	100	0	NA
10537_YYH13	GB2472_YYH16	99.4118	0.168772	0.148866
10538_YYH13	2471_YYH16	98.6842	0.0655609	3.86945e-05
10539_YYH13	2470_YYH16	100	0	NA
1054_YYH13	4985_YYH16	97.479	0.347966	0.191565
10540_YYH13	GB2469_YYH16	99.0496	0.159279	1.56326e-07
10541_YYH13	GB2468_YYH16	99.2386	0.146799	0.00288428
10542_YYH13	2467_YYH16	99.6479	0.0298496	2.02193e-18
10543_YYH13	GB10550_YYH16	99.8311	0.0206666	6.20481e-10
10544_YYH13	3065_YYH16	94.3723	0.465494	0.0534239
10545_YYH13	3066_YYH16	98.441	0.103719	4.80219e-09
10546_YYH13	3067_YYH16	99.3994	0.0991779	7.29524e-07
10547_YYH13	3068_YYH16	100	0	NA
10548_YYH13	GB3069_YYH16	98.2955	0.19281	0.000441568
10549_YYH13	GB3070_YYH16	99.619	0.0255587	6.23075e-14
1055_YYH13	GB4984_YYH16	99.7191	0.124386	0.0595589
10550_YYH13	3071_YYH16	99.4828	0.0750704	1.35728e-06
10551_YYH13	3072_YYH16	99.2857	0.0324994	4.08785e-14
10552_YYH13	GB3073_YYH16	100	0	NA
10554_YYH13	GB3076_YYH16	98.5342	0.20899	3.80699e-05
10555_YYH13	GB3077_YYH16	99.7669	0.0223762	2.83048e-08
10556_YYH13	3078_YYH16	99.7175	0.00879091	2.79487e-12
10557_YYH13	GB1027_YYH16	99.1643	0.188247	0.0122791
10558_YYH13	GB1028_YYH16	98.227	0.318064	0.0922577
10559_YYH13	GB1029_YYH16	99.7072	0.0355653	3.66511e-10
10561_YYH13	1031_YYH16	98.8571	0.0731652	3.65348e-10
10563_YYH13	GB10195_YYH16	99.8377	0.0135374	6.04763e-14
10564_YYH13	GB10196_YYH16	99.0244	0.0483328	0.000291923
10565_YYH13	10197_YYH16	99.4065	0.0420973	3.08309e-08
10566_YYH13	3240_YYH16	99.4985	0.0627968	1.18836e-12
10567_YYH13	3239_YYH16	99.8276	0.0194203	4.73059e-10
10568_YYH13	GB3238_YYH16	95.0059	0.41177	0.0011781
10569_YYH13	GB3237_YYH16	92.4883	0.625332	0.379718
10570_YYH13	3236_YYH16	97.5	0.214696	5.73397e-07
10571_YYH13	3235_YYH16	99.428	0.124816	2.94156e-08
10572_YYH13	GB3234_YYH16	97.4194	0.168484	1.43791e-10
10573_YYH13	3233_YYH16	100	0	NA
10574_YYH13	3232_YYH16	98.5849	0.0938372	1.87303e-07
10576_YYH13	3229_YYH16	97.4265	0.326141	0.000129693
10577_YYH13	3228_YYH16	99.3464	0.069227	0.0053108
10578_YYH13	GB3227_YYH16	99.154	0.0694348	4.22783e-09
10579_YYH13	3226_YYH16	98.8281	0.256663	0.0253344
1058_YYH13	5919_YYH16	99.1202	0.128636	0.00637601
10580_YYH13	3225_YYH16	99.5643	0.05052	2.58284e-20
10585_YYH13	GB10933_YYH16	96.7949	1.36276	0.767886
10586_YYH13	GB10932_YYH16	98.3264	0.327995	0.113641
10587_YYH13	GB5677_YYH16	99.1843	0.237889	0.0109768
10588_YYH13	GB5676_YYH16	98.9189	0.113671	1.05117e-07
10589_YYH13	GB5675_YYH16	97.5806	0.14777	1.2514e-06
1059_YYH13	5920_YYH16	100	0	NA
10590_YYH13	GB5674_YYH16	96.1165	0.21681	0.000103327
10591_YYH13	5673_YYH16	98.2332	0.193891	0.00165142
10592_YYH13	5672_YYH16	99.6	0.0199397	4.73804e-07
10593_YYH13	5671_YYH16	93.8365	0.897642	0.549746
10594_YYH13	GB5670_YYH16	97.4026	0.582128	0.415203
10595_YYH13	5669_YYH16	98.6895	0.0873084	3.7419e-18
10596_YYH13	5668_YYH16	99.7268	0.0192988	1.18621e-20
10598_YYH13	5666_YYH16	99.5485	0.0363764	9.43667e-10
10599_YYH13	5665_YYH16	98.4127	0.105341	1.90958e-06
106_YYH13	8397_YYH16	99.8525	0.0152111	1.48565e-13
1060_YYH13	5921_YYH16	99.7558	0.0473988	4.73596e-07
10600_YYH13	GB5664_YYH16	97.8142	0.116745	0.000263525
10601_YYH13	5663_YYH16	98.244	0.105369	1.4682e-24
10602_YYH13	GB5662_YYH16	99.3243	0.019214	7.75822e-10
10603_YYH13	5661_YYH16	95.3079	0.526671	0.135458
10604_YYH13	5660_YYH16	99.8069	0.0347731	4.66927e-07
10605_YYH13	5659_YYH16	99.2447	0.0853398	2.71202e-16
10606_YYH13	GB5658_YYH16	96.9613	0.0666665	3.46517e-08
10607_YYH13	GB5657_YYH16	96.1165	0.204808	8.43844e-07
10608_YYH13	GB5656_YYH16	99.5825	0.0290578	8.03971e-13
10609_YYH13	5655_YYH16	99.5305	0.0163478	2.36846e-14
1061_YYH13	5922_YYH16	100	NA	NA
10610_YYH13	5654_YYH16	99.2352	0.0341341	1.05949e-18
10611_YYH13	GB5653_YYH16	98.7241	0.146761	4.22725e-06
10612_YYH13	GB11424_YYH16	97.7169	0.186014	0.0034569
10613_YYH13	10093_YYH16	97.9058	0.434101	0.202128
10617_YYH13	GB7205_YYH16	87.0968	0.087645	0.00139932
10618_YYH13	1272_YYH16	99.7305	0.0181663	6.31756e-09
10619_YYH13	GB1273_YYH16	98.5765	0.0567975	2.78497e-06
1062_YYH13	5923_YYH16	99.0521	0.38594	0.307114
10621_YYH13	1275_YYH16	100	0	NA
10622_YYH13	GB1276_YYH16	99.6234	0.0242952	3.46613e-14
10624_YYH13	GB1277_YYH16	99.4891	0.0542208	7.71566e-12
10626_YYH13	GB1278_YYH16	99.6711	0.0555049	3.43638e-06
10627_YYH13	GB1279_YYH16	98.1707	0.50369	0.37185
10628_YYH13	GB1280_YYH16	98.324	0.263855	0.0819023
10629_YYH13	GB1282_YYH16	91.7415	0.449569	0.000727568
1063_YYH13	5924_YYH16	99.5671	0.189554	0.165685
10630_YYH13	1283_YYH16	100	0	NA
10631_YYH13	GB1284_YYH16	99.8377	0.0108111	2.70111e-14
10632_YYH13	1285_YYH16	98.6239	0.112812	0.000788886
10633_YYH13	1286_YYH16	99.67	0.0819619	0.00016747
10634_YYH13	GB1287_YYH16	99.8182	0.0209145	2.60727e-17
10636_YYH13	GB1289_YYH16	95.9459	0.701653	0.502224
10637_YYH13	GB1290_YYH16	98.9967	0.244241	0.00712991
10638_YYH13	GB1291_YYH16	99.5836	0.0574531	1.88081e-17
10639_YYH13	1292_YYH16	98.3213	0.131083	1.51595e-06
1064_YYH13	5925_YYH16	100	0	NA
10640_YYH13	1293_YYH16	97.8395	0.243716	0.00188953
10641_YYH13	1294_YYH16	100	0	NA
10642_YYH13	1295_YYH16	99.1438	0.096373	1.10161e-07
10643_YYH13	1296_YYH16	98.0952	0.173162	0.000601168
10644_YYH13	1297_YYH16	96.7359	0.133329	3.90312e-07
10645_YYH13	6602_YYH16	99.6656	0.00992717	5.85329e-10
10646_YYH13	GB6601_YYH16	99.4231	0.0856198	4.2934e-16
10648_YYH13	6599_YYH16	97.0962	0.31363	0.000507275
10649_YYH13	6598_YYH16	100	0	NA
1065_YYH13	5926_YYH16	100	0	NA
10650_YYH13	6597_YYH16	99.8588	0.0297091	1.13063e-06
10651_YYH13	6596_YYH16	92.5	1.02198	1
10652_YYH13	GB6595_YYH16	99.6458	0.0297565	1.58444e-16
10654_YYH13	GB6594_YYH16	96.8182	0.200834	0.00148561
10655_YYH13	GB9162_YYH16	99.8131	0.0380297	2.14404e-05
10656_YYH13	GB9163_YYH16	96.747	1.1048	0.866066
10657_YYH13	9164_YYH16	99.8942	0.0101821	2.88648e-37
10658_YYH13	GB6342_YYH16	98.4223	0.0896786	1.6675e-15
10659_YYH13	GB6341_YYH16	99.7462	0.029105	1.55507e-12
10660_YYH13	6340_YYH16	100	0	NA
10661_YYH13	6339_YYH16	100	0	NA
10662_YYH13	6338_YYH16	97.8764	0.128056	1.13297e-12
10663_YYH13	6337_YYH16	98.8571	0.0455459	1.02628e-15
10665_YYH13	6335_YYH16	99.2826	0.0504407	1.05056e-13
10666_YYH13	GB6334_YYH16	99.3481	0.0811333	2.2142e-10
10667_YYH13	GB9877_YYH16	95.8466	0.894014	0.729836
10668_YYH13	GB9524_YYH16	97.8261	0.169966	0.00015046
10669_YYH13	5771_YYH16	100	0	NA
10670_YYH13	5770_YYH16	96.25	0.390227	0.312758
10671_YYH13	5769_YYH16	98.9761	0.350018	0.188418
10673_YYH13	5767_YYH16	100	0	NA
10674_YYH13	5766_YYH16	99.5647	0.170087	0.00123009
10676_YYH13	GB5764_YYH16	99.2883	0.119902	0.0060997
10678_YYH13	5762_YYH16	99.4681	0.0672211	0.00527486
1068_YYH13	GB8119_YYH16	99.5238	0.0793481	5.47136e-06
10680_YYH13	GB5760_YYH16	99.3615	0.227455	1.92263e-05
10681_YYH13	GB5759_YYH16	99.5885	0.115031	0.0517395
10682_YYH13	5758_YYH16	100	0	NA
10683_YYH13	5757_YYH16	99.1071	0.0844028	0.000492976
10684_YYH13	GB5756_YYH16	98.8971	0.155069	0.00567734
10685_YYH13	5755_YYH16	100	0	NA
10686_YYH13	5754_YYH16	100	0	NA
10687_YYH13	5753_YYH16	98.4252	0.349403	0.276298
10688_YYH13	5752_YYH16	99.3421	0.161945	0.00268258
10689_YYH13	5751_YYH16	100	0	NA
1069_YYH13	8120_YYH16	99.7118	0.0665218	0.00451947
10690_YYH13	5750_YYH16	99.4169	0.113547	8.43371e-08
10691_YYH13	GB5749_YYH16	99.5238	0.0784034	0.0127626
10693_YYH13	9702_YYH16	100	0	NA
10694_YYH13	9701_YYH16	98.4848	0.102033	0.000274893
10697_YYH13	GB4729_YYH16	97.4677	0.299998	4.80123e-10
10698_YYH13	4730_YYH16	98.4402	0.157351	1.59061e-07
1070_YYH13	8121_YYH16	99.7602	0.0595046	1.00837e-05
10700_YYH13	4732_YYH16	97.3262	0.222511	7.29595e-05
10703_YYH13	GB4783_YYH16	97.351	0.0734107	9.47978e-26
10704_YYH13	4784_YYH16	96.5217	0.252687	2.90478e-08
10705_YYH13	GB4785_YYH16	98.5685	0.0639586	5.50748e-17
10706_YYH13	GB4786_YYH16	96.8858	0.199385	8.05765e-05
10708_YYH13	4788_YYH16	97.5	0.323423	0.000294633
10709_YYH13	4789_YYH16	100	0	NA
1071_YYH13	8122_YYH16	98.3813	0.529636	0.196254
10710_YYH13	4790_YYH16	100	0	NA
10711_YYH13	4791_YYH16	99.6205	0.179987	0.0137835
10712_YYH13	4792_YYH16	99.689	0.055564	1.30692e-06
10713_YYH13	4793_YYH16	100	0	NA
10714_YYH13	4794_YYH16	100	0	NA
10715_YYH13	4795_YYH16	99.2908	0.219992	0.101668
10717_YYH13	4797_YYH16	98.6775	0.0895053	1.12719e-18
10718_YYH13	GB4798_YYH16	69.1589	0.777195	0.301148
10719_YYH13	10682_YYH16	99.2188	0.173078	0.148512
1072_YYH13	8123_YYH16	98.778	0.138401	4.97004e-06
10720_YYH13	10681_YYH16	100	0	NA
10726_YYH13	GB65_YYH16	94.1667	0.293399	0.000550238
10727_YYH13	GB66_YYH16	98.6348	0.269533	0.0519631
10728_YYH13	67_YYH16	97.2973	0.311778	0.0137762
10729_YYH13	68_YYH16	96.6667	0.26323	1.98395e-06
10730_YYH13	GB69_YYH16	97.9463	0.112359	8.33727e-26
10731_YYH13	70_YYH16	97.3966	0.134966	3.34752e-14
10732_YYH13	GB71_YYH16	96.8182	0.231833	3.77595e-08
10733_YYH13	GB72_YYH16	89.4444	0.182401	6.92564e-09
10734_YYH13	73_YYH16	99.2376	0.0501243	1.66421e-17
10735_YYH13	GB74_YYH16	99.1815	0.0646697	1.0481e-30
10736_YYH13	GB75_YYH16	98.7179	0.297766	0.1406
10737_YYH13	GB76_YYH16	98.4416	0.126397	2.39965e-06
10738_YYH13	77_YYH16	99.3346	0.0541556	9.98408e-21
10739_YYH13	78_YYH16	97.0276	0.265009	0.00023625
1074_YYH13	7547_YYH16	99.5516	0.0792848	8.8109e-05
10740_YYH13	79_YYH16	99.3492	0.0265644	3.60792e-25
10742_YYH13	GB81_YYH16	94.4179	0.330388	4.08666e-19
10743_YYH13	GB82_YYH16	99.5526	0.00907045	3.51447e-22
10744_YYH13	GB83_YYH16	98.5765	0.0684387	1.8119e-07
10745_YYH13	84_YYH16	99.5776	0.0264206	1.18639e-27
10746_YYH13	85_YYH16	98.5294	0.0925202	5.17001e-05
10747_YYH13	86_YYH16	92.575	0.492562	0.00368878
10748_YYH13	GB87_YYH16	99.3827	0.168664	0.144152
1075_YYH13	7546_YYH16	100	0	NA
10750_YYH13	11248_YYH16	96.6942	0.654669	0.474082
10751_YYH13	2862_YYH16	100	0	NA
10753_YYH13	2864_YYH16	100	0	NA
10754_YYH13	GB2865_YYH16	98.4227	0.152851	0.00122861
10755_YYH13	2866_YYH16	100	0	NA
10756_YYH13	2867_YYH16	100	0	NA
10757_YYH13	2868_YYH16	96.6057	0.605342	0.196585
10758_YYH13	GB2869_YYH16	98.1579	0.301837	0.0186014
1076_YYH13	7545_YYH16	98.5782	0.066597	3.47374e-05
10762_YYH13	2873_YYH16	97.1354	0.187751	3.81251e-06
10765_YYH13	GB2876_YYH16	99.3363	0.0448191	1.43365e-11
10766_YYH13	2877_YYH16	99.3576	0.0880551	1.83911e-06
10767_YYH13	GB2878_YYH16	97.962	0.241284	1.04628e-05
10768_YYH13	GB2879_YYH16	96.633	0.887644	0.842129
10769_YYH13	2880_YYH16	98.2379	0.277127	0.0439243
1077_YYH13	GB7544_YYH16	96.6216	1.60701	0.678516
10774_YYH13	GB11251_YYH16	99.1597	0.379152	0.299444
10775_YYH13	GB11252_YYH16	95.8621	1.25543	0.75808
10777_YYH13	GB11199_YYH16	98.2249	0.427657	0.25576
10778_YYH13	11200_YYH16	98.2906	0.6495	0.460978
10779_YYH13	9240_YYH16	98.568	0.419026	0.185103
1078_YYH13	GB7543_YYH16	93.4004	0.483563	0.000278163
10780_YYH13	9239_YYH16	95.7356	0.490988	0.0407742
10781_YYH13	9238_YYH16	98.7448	0.142212	0.0037303
10782_YYH13	10052_YYH16	98.1102	0.0600894	4.6087e-08
10786_YYH13	GB10055_YYH16	97.4359	0.231622	0.00144438
10787_YYH13	GB9792_YYH16	97.9879	0.156313	1.92012e-08
10788_YYH13	9793_YYH16	99.3443	0.0846028	0.000512006
10789_YYH13	9794_YYH16	97.5	0.210769	1.14082e-05
10790_YYH13	GB9795_YYH16	99.1859	0.0891264	4.17422e-11
10791_YYH13	GB9796_YYH16	99.5968	0.0352729	3.63645e-06
10792_YYH13	9797_YYH16	99.2788	0.0538145	6.59458e-13
10793_YYH13	8915_YYH16	94.6779	0.141763	8.80983e-15
10795_YYH13	GB8917_YYH16	96.7391	0.316573	0.00133228
10797_YYH13	8918_YYH16	98.4146	0.104126	7.02652e-13
10798_YYH13	GB8919_YYH16	97.5806	0.658758	0.473513
10799_YYH13	GB6117_YYH16	98.6254	0.204505	0.000163842
10801_YYH13	GB10588_YYH16	98.2759	0.162844	5.40689e-05
10802_YYH13	GB10587_YYH16	99.1453	0.698123	0.576362
10804_YYH13	10585_YYH16	98.5251	0.184179	0.00119277
10806_YYH13	GB9543_YYH16	97.971	0.449713	0.144576
10807_YYH13	GB9542_YYH16	98.831	0.125446	6.08836e-11
10808_YYH13	9541_YYH16	100	0	NA
10809_YYH13	9540_YYH16	99.7268	0.0329907	4.89272e-06
1081_YYH13	GB7540_YYH16	99.2032	0.100129	0.00185278
10810_YYH13	6854_YYH16	98.3108	0.283824	0.025863
10811_YYH13	GB6855_YYH16	98.1395	0.290875	0.0652912
10813_YYH13	6858_YYH16	98.5915	0.233725	0.016834
10814_YYH13	GB6859_YYH16	99.4652	0.0443026	0.000538195
10815_YYH13	6860_YYH16	98.3827	0.237951	0.00499469
10816_YYH13	6861_YYH16	98.6139	0.46715	0.128419
10817_YYH13	6862_YYH16	98.7578	0.103566	4.9187e-06
10818_YYH13	GB6863_YYH16	99.4253	0.0799013	9.39805e-05
1082_YYH13	604_YYH16	99.9291	0.0107331	7.34757e-19
10820_YYH13	GB6865_YYH16	97.2678	0.106806	0.000544821
10824_YYH13	11148_YYH16	99.1304	0.103828	2.75401e-07
10825_YYH13	11149_YYH16	98.5163	0.128396	1.9181e-05
10828_YYH13	GB10971_YYH16	96.1003	0.177134	0.000582754
1083_YYH13	605_YYH16	100	0	NA
10832_YYH13	9631_YYH16	93.3824	0.784836	0.376323
10833_YYH13	GB9878_YYH16	98.7654	0.0270018	1.66072e-08
10834_YYH13	9879_YYH16	99.8092	0.0195751	8.99753e-10
10835_YYH13	GB9880_YYH16	99.1903	NA	NA
10837_YYH13	8842_YYH16	99.435	0.0576419	9.05856e-08
10838_YYH13	GB8841_YYH16	99.6648	0.0248278	2.16045e-14
1084_YYH13	606_YYH16	99.1701	0.241855	0.121183
10840_YYH13	8839_YYH16	97.3913	0.212315	0.00306632
10841_YYH13	8838_YYH16	99.0826	0.087656	3.50943e-05
10842_YYH13	GB8837_YYH16	99.4048	0.0356065	8.30144e-14
10843_YYH13	8836_YYH16	97.0745	0.364448	0.000365101
10844_YYH13	GB2350_YYH16	95.8333	0.667765	0.362995
10846_YYH13	2348_YYH16	98.2192	0.162543	1.46885e-09
10847_YYH13	2347_YYH16	98.5965	0.207793	0.00534785
10848_YYH13	GB2346_YYH16	97.8884	0.136506	1.85046e-11
10849_YYH13	GB2345_YYH16	97.099	0.182243	4.53873e-09
1085_YYH13	607_YYH16	99.3346	0.122048	4.15265e-08
10850_YYH13	2344_YYH16	99.4175	0.0313817	2.08137e-19
10851_YYH13	2343_YYH16	92.9825	0.173417	5.54821e-07
10852_YYH13	GB2342_YYH16	96.3149	0.101763	5.3604e-23
10854_YYH13	GB2340_YYH16	96.4151	0.197573	1.19012e-07
10856_YYH13	2338_YYH16	93.0909	0.277432	0.00757267
10857_YYH13	GB10938_YYH16	99.2063	0.0505441	1.51325e-12
10859_YYH13	9223_YYH16	99.6602	0.0670163	4.40963e-08
1086_YYH13	GB608_YYH16	99.6159	0.0248335	1.46609e-15
10860_YYH13	9222_YYH16	100	0	NA
10861_YYH13	GB11061_YYH16	99.5931	0.0308795	4.51816e-22
10862_YYH13	3606_YYH16	100	0	NA
10863_YYH13	GB3605_YYH16	99.7241	0.0514693	6.34222e-14
10864_YYH13	3604_YYH16	99.7845	0.0196665	0
10866_YYH13	3601_YYH16	99.2945	0.0953407	3.3173e-07
10868_YYH13	GB3599_YYH16	100	0	NA
10869_YYH13	3598_YYH16	100	0	NA
1087_YYH13	609_YYH16	95.8506	0.0945858	4.14971e-05
10870_YYH13	3597_YYH16	99.2188	0.117647	0.000287905
10871_YYH13	3596_YYH16	98.5782	0.131474	1.65839e-08
10872_YYH13	3595_YYH16	99.6403	0.0170229	4.28344e-16
10875_YYH13	8143_YYH16	100	0	NA
10878_YYH13	GB10397_YYH16	31.6785	0.12112	1.72081e-20
1088_YYH13	610_YYH16	98.7749	0.0971416	4.35815e-11
10880_YYH13	11063_YYH16	99.0654	0.762155	0.211975
10881_YYH13	11065_YYH16	87.2093	5.55818	0.0903747
10882_YYH13	11189_YYH16	98.9305	0.207015	0.00841108
10883_YYH13	GB10906_YYH16	96.6921	0.43272	0.0243414
10884_YYH13	GB10907_YYH16	98.3607	0.235873	0.00647876
10886_YYH13	GB10865_YYH16	97.8723	0.287503	0.00181402
10887_YYH13	GB10864_YYH16	99.2823	0.263475	0.0624991
1089_YYH13	611_YYH16	97.9958	0.149264	7.0865e-14
10893_YYH13	GB5615_YYH16	95.8134	0.302996	0.00292
10894_YYH13	5614_YYH16	100	0	NA
10896_YYH13	GB5612_YYH16	99.6689	0.0449093	1.52619e-08
10897_YYH13	5611_YYH16	98.6034	0.20641	8.8898e-05
10898_YYH13	5610_YYH16	98.4615	0.238756	9.81936e-05
10899_YYH13	GB5609_YYH16	97.6364	0.0795319	7.09591e-09
109_YYH13	10941_YYH16	100	0	NA
10901_YYH13	9562_YYH16	100	0	NA
10902_YYH13	9561_YYH16	99.8236	0.181415	0.156542
10903_YYH13	GB9560_YYH16	98.1235	0.266629	3.91358e-07
10904_YYH13	9559_YYH16	99.7089	0.0368485	3.37748e-09
10905_YYH13	9558_YYH16	98.3133	0.200023	0.000489029
10906_YYH13	GB9557_YYH16	98.1777	0.248777	0.001421
10908_YYH13	10345_YYH16	100	0	NA
10909_YYH13	10344_YYH16	99.8438	0.0623144	0.00210428
1091_YYH13	614_YYH16	93.1741	0.333974	1.64767e-10
10910_YYH13	GB10343_YYH16	98.6882	0.371672	0.0134576
10913_YYH13	726_YYH16	94.8276	0.271832	0.00972631
10914_YYH13	727_YYH16	99.7468	0.0115314	7.8275e-14
10915_YYH13	728_YYH16	99.3385	0.0415853	1.38047e-20
10916_YYH13	729_YYH16	100	0	NA
10917_YYH13	730_YYH16	99.7006	0.117677	0.0532575
10918_YYH13	731_YYH16	99.4292	0.079374	3.57766e-10
10919_YYH13	GB2801_YYH16	98.9343	0.268698	0.00768369
1092_YYH13	615_YYH16	97.1731	0.317387	0.0198101
10920_YYH13	2803_YYH16	100	0	NA
10921_YYH13	GB2804_YYH16	99.8233	0.0223107	4.74789e-08
10922_YYH13	2805_YYH16	99.4624	0.114209	0.00128271
10923_YYH13	GB2806_YYH16	97.1503	0.269757	0.000421986
10924_YYH13	GB2807_YYH16	99.9139	0.0139193	8.55676e-15
10925_YYH13	2808_YYH16	96.7045	0.623818	0.088035
10926_YYH13	GB2809_YYH16	99.7312	0.0277568	2.32934e-07
10927_YYH13	GB2810_YYH16	96.8102	0.219574	3.38804e-09
10928_YYH13	2811_YYH16	99.3579	0.202932	0.0103954
10929_YYH13	2812_YYH16	100	0	NA
1093_YYH13	GB616_YYH16	99.8603	0.01687	2.16693e-11
10930_YYH13	2813_YYH16	62.5	1.8147	0.122938
10931_YYH13	GB2814_YYH16	99.2032	0.051423	7.46388e-08
10933_YYH13	724_YYH16	98.8131	0.0782272	2.87258e-07
10934_YYH13	GB723_YYH16	89.6907	0.924322	0.996643
10935_YYH13	GB722_YYH16	84.4444	1.40391	0.307689
10937_YYH13	720_YYH16	96.6777	0.224565	7.40912e-05
1094_YYH13	GB617_YYH16	99.8162	0.0519623	2.02367e-06
10940_YYH13	GB717_YYH16	99.3827	0.0692108	5.40141e-05
10941_YYH13	716_YYH16	99.4463	0.0370149	6.426e-25
10943_YYH13	GB714_YYH16	91.3928	0.590774	0.000604009
10944_YYH13	5240_YYH16	97.4576	0.309935	0.00838243
10945_YYH13	10992_YYH16	100	0	NA
10946_YYH13	GB10991_YYH16	100	0	NA
10947_YYH13	10990_YYH16	100	0	NA
10948_YYH13	GB1453_YYH16	98.927	0.0514839	2.01878e-19
10949_YYH13	GB1452_YYH16	99.4083	0.0330569	4.29808e-10
1095_YYH13	618_YYH16	100	0	NA
10950_YYH13	1451_YYH16	100	0	NA
10951_YYH13	GB1450_YYH16	97.2881	0.274902	0.00541297
10953_YYH13	GB1448_YYH16	98.8971	0.0727293	1.50158e-11
10954_YYH13	1447_YYH16	99.7992	0.0244834	3.87541e-08
10955_YYH13	1446_YYH16	100	0	NA
10958_YYH13	GB2326_YYH16	73.4513	0.499263	0.0843212
1096_YYH13	619_YYH16	98.6441	0.166153	0.00225956
10960_YYH13	2328_YYH16	98.3452	0.171638	1.50682e-05
10961_YYH13	GB2329_YYH16	97.6959	0.133198	2.78387e-06
10962_YYH13	2330_YYH16	98.4932	0.150624	4.21979e-10
10963_YYH13	2331_YYH16	98.1538	0.108648	4.19301e-07
10964_YYH13	2332_YYH16	98.0952	0.0991736	1.2108e-10
10965_YYH13	GB2333_YYH16	99.6063	0.0166968	8.76362e-11
10967_YYH13	2335_YYH16	100	0	NA
10968_YYH13	GB2336_YYH16	97.0263	0.237834	1.24027e-13
10969_YYH13	GB2337_YYH16	95.0226	0.629715	0.0227718
1097_YYH13	GB620_YYH16	99.3711	0.074617	1.58498e-08
1098_YYH13	621_YYH16	98.5119	0.628367	0.394852
1099_YYH13	622_YYH16	100	0	NA
10990_YYH13	9785_YYH16	98.5915	0.209179	0.0955576
10991_YYH13	GB9784_YYH16	98.0198	0.125404	1.48699e-07
10995_YYH13	9308_YYH16	99.0769	0.218139	6.3965e-07
10997_YYH13	GB9310_YYH16	99.6933	NA	NA
10998_YYH13	9311_YYH16	100	NA	NA
110_YYH13	GB10942_YYH16	98.9091	0.16034	2.24983e-06
1100_YYH13	623_YYH16	100	0	NA
11001_YYH13	GB7440_YYH16	99.6139	NA	NA
11005_YYH13	10350_YYH16	96.6667	0.910309	0.892597
11006_YYH13	GB10349_YYH16	99.1124	0.121378	0.000537652
11007_YYH13	10348_YYH16	100	0	NA
11008_YYH13	10347_YYH16	98.5075	0.265207	0.144089
1101_YYH13	624_YYH16	100	0	NA
11010_YYH13	GB10214_YYH16	95.0237	0.508871	0.0297339
1102_YYH13	625_YYH16	100	0	NA
11022_YYH13	6545_YYH16	98	0.319726	0.000317264
11023_YYH13	6544_YYH16	91.9668	0.438449	0.00265079
11024_YYH13	GB6543_YYH16	94.087	0.204928	1.63627e-14
11026_YYH13	GB6541_YYH16	98.2456	0.462636	0.169396
11028_YYH13	GB6540_YYH16	96.8379	0.782057	0.795263
1103_YYH13	GB626_YYH16	99.9033	0.0233332	7.00947e-08
1104_YYH13	GB627_YYH16	96.347	0.396516	0.00122462
11057_YYH13	10620_YYH16	100	0	NA
11058_YYH13	10619_YYH16	100	NA	NA
11059_YYH13	10618_YYH16	100	NA	NA
1106_YYH13	629_YYH16	99.4624	0.0605418	0.00207209
11060_YYH13	GB10617_YYH16	100	NA	NA
11061_YYH13	GB10939_YYH16	100	NA	NA
11062_YYH13	GB10504_YYH16	49.434	1.67968	0.0070581
11068_YYH13	GB10414_YYH16	96.4444	0.377709	0.00831112
11069_YYH13	5798_YYH16	96.0494	0.323212	1.66942e-10
1107_YYH13	GB630_YYH16	99.6154	0.0895118	0.0308935
11073_YYH13	9080_YYH16	100	NA	NA
11075_YYH13	GB8087_YYH16	98.5401	0.558129	0.208634
11076_YYH13	GB8088_YYH16	98.4391	1.44478	0.636752
11077_YYH13	GB8089_YYH16	97.7346	0.589253	0.359129
11078_YYH13	8090_YYH16	97.786	0.29629	0.00217717
11079_YYH13	8091_YYH16	98.9664	0.0942679	1.51832e-06
11081_YYH13	GB8093_YYH16	99.8848	0.00823853	7.12455e-18
11082_YYH13	GB8094_YYH16	98.69	0.0774181	1.13777e-06
11083_YYH13	8095_YYH16	99	0.442925	0.322492
11085_YYH13	GB11129_YYH16	91.3295	0.879159	0.689753
11087_YYH13	GB10638_YYH16	97.1406	0.376388	5.631e-05
1109_YYH13	632_YYH16	96.7005	0.072883	1.42082e-08
11096_YYH13	GB7181_YYH16	98.7593	0.148726	9.77771e-05
11098_YYH13	7179_YYH16	95.9016	0.414299	0.172159
11099_YYH13	7178_YYH16	94.5946	0.447501	0.0584984
111_YYH13	9863_YYH16	95.9732	0.579099	0.111764
1110_YYH13	633_YYH16	98.348	0.357516	0.00232536
11100_YYH13	GB7177_YYH16	97.4816	0.117369	1.4521e-23
11101_YYH13	GB7176_YYH16	99.0291	0.0208145	2.11176e-21
11102_YYH13	GB7175_YYH16	96.5015	0.206151	3.23234e-08
11103_YYH13	7174_YYH16	95.2128	0.127722	2.97105e-08
11104_YYH13	GB7173_YYH16	96.9231	0.172565	0.000594971
11106_YYH13	GB10890_YYH16	81.4815	0.266321	0.0744524
11107_YYH13	1186_YYH16	99.5261	0.0467923	2.74045e-11
11108_YYH13	1185_YYH16	99.3161	0.118455	1.56012e-08
11109_YYH13	1184_YYH16	100	0	NA
1111_YYH13	634_YYH16	97.479	0.497985	0.368359
11110_YYH13	1183_YYH16	100	NA	NA
1112_YYH13	635_YYH16	100	0	NA
11120_YYH13	GB9455_YYH16	99.2551	0.126594	0.00011978
11121_YYH13	9454_YYH16	98.3871	0.324968	0.0104458
11122_YYH13	9453_YYH16	98.2998	0.282105	0.00184906
11123_YYH13	10873_YYH16	98.4436	0.131055	4.54123e-07
1113_YYH13	GB636_YYH16	99.7403	0.0483682	5.22733e-08
1114_YYH13	637_YYH16	99.7409	0.0555942	0.00137465
11148_YYH13	GB10149_YYH16	99.4118	0.1176	0.000600198
11149_YYH13	GB10150_YYH16	98.2955	0.23406	0.00641337
11151_YYH13	11394_YYH16	99.3139	0.342191	0.122328
1116_YYH13	9128_YYH16	100	0	NA
11165_YYH13	GB10978_YYH16	31.5972	0.346756	8.67721e-10
1117_YYH13	9129_YYH16	99.8195	0.0208435	2.14751e-09
11174_YYH13	GB8148_YYH16	96.4143	1.64094	0.45175
11175_YYH13	GB8147_YYH16	97.3761	0.68503	0.640564
11176_YYH13	GB8146_YYH16	99.3548	0.0735847	0.00711002
1118_YYH13	GB9130_YYH16	99.681	0.0276035	9.63131e-14
11180_YYH13	GB6116_YYH16	92.5	0.365167	0.00714989
11183_YYH13	GB10334_YYH16	99.4962	0.04453	9.21127e-08
11184_YYH13	10213_YYH16	100	0	NA
11185_YYH13	10212_YYH16	99.1137	0.0607541	4.66567e-06
1119_YYH13	GB9131_YYH16	99.7462	0.0347702	4.06433e-05
11199_YYH13	3161_YYH16	92.1875	0.972887	0.997916
112_YYH13	GB9864_YYH16	99.3998	0.134867	6.07576e-06
1120_YYH13	6203_YYH16	100	0	NA
11205_YYH13	11345_YYH16	96.3834	0.299237	2.28316e-05
1121_YYH13	6204_YYH16	98.3425	0.0804537	0.00023738
11210_YYH13	GB11356_YYH16	99.4236	0.157351	0.0333959
11211_YYH13	1897_YYH16	99.5816	0.078204	0.0129426
11212_YYH13	1898_YYH16	96.6457	0.142967	3.51337e-05
11214_YYH13	11242_YYH16	100	0	NA
1122_YYH13	GB6205_YYH16	99.005	0.0968466	0.00251447
11220_YYH13	4124_YYH16	99.5595	0.0194248	3.13185e-08
11226_YYH13	11311_YYH16	87.8788	0.75979	0.515503
11228_YYH13	10860_YYH16	99.6564	0.0994912	0.0240726
1123_YYH13	GB6206_YYH16	96.7647	0.131341	4.78169e-05
11238_YYH13	10683_YYH16	99.8433	0.0367269	2.86523e-05
1124_YYH13	6207_YYH16	99.7596	0.0277509	1.62465e-13
11241_YYH13	4469_YYH16	99.0798	0.0659794	2.69828e-07
11242_YYH13	4468_YYH16	98.5915	0.0928076	0.00137599
1125_YYH13	6208_YYH16	99.3341	0.138644	2.94016e-11
11255_YYH13	GB10792_YYH16	98.6985	0.126357	2.89573e-08
1126_YYH13	6209_YYH16	100	0	NA
11262_YYH13	11619_YYH16	98.7603	0.109648	0.000644687
1127_YYH13	6210_YYH16	99.6855	0.0604286	7.33427e-06
11277_YYH13	GB10754_YYH16	97.6471	1.72248	0.830994
11282_YYH13	GB10825_YYH16	98.4211	0.0906167	2.77668e-08
11284_YYH13	10827_YYH16	94.7826	0.639514	0.380962
1129_YYH13	GB6212_YYH16	99.4863	0.0791573	2.67525e-05
11292_YYH13	GB11056_YYH16	98.9744	0.757094	0.165439
11293_YYH13	11057_YYH16	95.572	0.688629	0.583203
11299_YYH13	GB11365_YYH16	94.9153	0.285825	0.0974759
113_YYH13	9865_YYH16	98.4733	0.174374	1.58353e-07
1130_YYH13	6213_YYH16	100	0	NA
11301_YYH13	GB11226_YYH16	99.3763	0.411765	0.241325
11304_YYH13	2815_YYH16	97.0075	0.812842	0.669966
11318_YYH13	GB11055_YYH16	78.4768	0.503566	0.0180392
11320_YYH13	GB7812_YYH16	96.2472	0.341842	0.00441488
1133_YYH13	11085_YYH16	98.8506	0.170916	0.0117487
11330_YYH13	GB11426_YYH16	96.3333	0.171222	0.000346656
1135_YYH13	GB8441_YYH16	98.0119	0.305261	0.00458763
1136_YYH13	8440_YYH16	96.7914	0.282815	0.0338359
1137_YYH13	8439_YYH16	99.5192	0.0457145	9.55828e-09
1138_YYH13	8438_YYH16	99.598	0.0449405	3.31866e-16
1139_YYH13	8437_YYH16	99.5465	0.0665046	2.53213e-05
1140_YYH13	GB8436_YYH16	100	0	NA
1141_YYH13	8435_YYH16	100	0	NA
1142_YYH13	GB8434_YYH16	98.2456	0.237377	2.36445e-06
1143_YYH13	GB8001_YYH16	99.4602	0.169787	0.00160568
1144_YYH13	8002_YYH16	99.5495	0.280256	0.34324
1146_YYH13	8003_YYH16	99.7561	0.047073	9.36218e-08
1147_YYH13	GB8004_YYH16	99.7758	0.0434085	0.000136722
1148_YYH13	GB8005_YYH16	96.9231	0.168742	0.00791282
1149_YYH13	GB10612_YYH16	98.5386	0.174985	0.00380571
1150_YYH13	9900_YYH16	92.0792	0.813116	0.740934
1151_YYH13	9899_YYH16	99.4197	0.0630363	5.29397e-08
1152_YYH13	GB9898_YYH16	99.5968	0.057534	0.00526879
1153_YYH13	GB9897_YYH16	98.7775	0	NA
1155_YYH13	9895_YYH16	100	NA	NA
1156_YYH13	GB11360_YYH16	99.2395	0.160245	0.000329201
1158_YYH13	GB6934_YYH16	99.3333	0.0854183	5.85525e-09
1159_YYH13	6933_YYH16	100	NA	NA
116_YYH13	8197_YYH16	99.8972	0.0078288	1.06628e-25
1160_YYH13	6932_YYH16	98.3776	0.203492	1.95898e-11
1161_YYH13	6931_YYH16	98.8636	0.112025	4.93058e-05
1162_YYH13	6930_YYH16	97.2171	0.474499	0.0038823
1163_YYH13	GB6929_YYH16	99.2224	0.0354378	5.98245e-14
1164_YYH13	6928_YYH16	94.1748	0.398368	0.143817
1166_YYH13	6927_YYH16	99.2816	0.0622894	1.25575e-13
1167_YYH13	6926_YYH16	100	0	NA
1168_YYH13	6925_YYH16	98.1685	0.160637	9.97061e-05
1169_YYH13	6924_YYH16	99.6086	0.0463747	5.42756e-08
117_YYH13	GB8196_YYH16	98.9399	0.259469	0.0784917
1170_YYH13	10493_YYH16	100	0	NA
1171_YYH13	10492_YYH16	99.4186	0.0368814	2.575e-07
1172_YYH13	10491_YYH16	99.4344	0.068251	1.03201e-11
1173_YYH13	10127_YYH16	100	0	NA
1174_YYH13	GB10126_YYH16	98.9086	0.0625317	1.51546e-10
1176_YYH13	10757_YYH16	100	NA	NA
1177_YYH13	10758_YYH16	96.5926	0.647061	0.221541
1178_YYH13	4946_YYH16	98.0263	0.262942	0.0154083
118_YYH13	8195_YYH16	99.2991	0.0544279	4.61737e-09
1180_YYH13	4949_YYH16	99.6627	0.0505873	5.20011e-07
1181_YYH13	4950_YYH16	99.1228	0.0707505	1.32109e-06
1182_YYH13	4951_YYH16	97.4874	0.222563	1.11102e-05
1183_YYH13	GB4952_YYH16	87.1369	1.2214	0.699341
1185_YYH13	GB4954_YYH16	99.2058	0.175905	3.39381e-07
1186_YYH13	GB4955_YYH16	98.0198	0.286473	0.0139077
1187_YYH13	4956_YYH16	100	0	NA
1188_YYH13	GB11114_YYH16	98.6928	0.0952431	0.00013427
1189_YYH13	10134_YYH16	99.2537	0.331374	0.169662
119_YYH13	8194_YYH16	97.6636	0.336336	0.0833688
1190_YYH13	10133_YYH16	99.8037	0.029911	6.59141e-13
1191_YYH13	7777_YYH16	97.0414	0.184492	0.00169333
1192_YYH13	7778_YYH16	99.3226	0.105736	1.72202e-11
1193_YYH13	GB7779_YYH16	98.0494	0.135831	2.05203e-11
1194_YYH13	GB7780_YYH16	99.2883	0.106052	0.00162063
1195_YYH13	GB7781_YYH16	99.2736	0.0971035	0.000309356
1196_YYH13	7782_YYH16	100	0	NA
1197_YYH13	7783_YYH16	99.4152	NA	NA
1198_YYH13	GB7784_YYH16	99.5873	0.0995746	3.70929e-05
1199_YYH13	GB7785_YYH16	97.9885	0.898524	0.96939
12_YYH13	GB8761_YYH16	94.1441	1.3966	0.454137
120_YYH13	8193_YYH16	99.3939	0.0919172	0.0195727
1201_YYH13	7787_YYH16	99.4536	0.0305764	1.92493e-10
1202_YYH13	7788_YYH16	100	0	NA
1203_YYH13	9224_YYH16	99.8571	0.0516011	0.000349877
1204_YYH13	9225_YYH16	98.4375	NA	NA
1205_YYH13	9226_YYH16	97.8448	0.335165	0.0512037
1206_YYH13	GB9227_YYH16	99.8658	0.0232511	0
1207_YYH13	9228_YYH16	99.1438	0.0477015	1.221e-16
1208_YYH13	GB5902_YYH16	99.7312	0.0772635	0.00741005
1209_YYH13	5904_YYH16	99.4318	0.0905748	0.0324473
121_YYH13	GB8192_YYH16	99.4547	0.0890151	1.92066e-09
1210_YYH13	5905_YYH16	100	0	NA
1211_YYH13	GB5906_YYH16	99.7207	0.0831158	0.00968751
1213_YYH13	5908_YYH16	99.3007	0.0595047	3.52124e-05
1214_YYH13	5909_YYH16	98.4733	0.0211978	1.93565e-09
1215_YYH13	5910_YYH16	100	0	NA
1216_YYH13	5911_YYH16	99.5968	0.0575818	1.13141e-08
1217_YYH13	GB5912_YYH16	99.4253	0.0573179	2.83575e-06
1218_YYH13	GB5913_YYH16	96.7836	0.446714	0.0858008
1219_YYH13	GB5914_YYH16	99.4785	0.049922	5.30332e-16
1220_YYH13	5915_YYH16	99.5714	0.0869816	8.35184e-06
1221_YYH13	5916_YYH16	99.359	0.106497	4.15466e-06
1222_YYH13	5917_YYH16	92.5466	0.0945901	0.00134641
1223_YYH13	GB10589_YYH16	96.732	0.282903	0.0295634
1224_YYH13	GB10590_YYH16	98.6532	0.0322977	5.26187e-13
1226_YYH13	GB6604_YYH16	99.2453	0.064211	4.05505e-06
1227_YYH13	6603_YYH16	98.7952	0.0668826	3.86977e-05
1228_YYH13	GB1180_YYH16	98.008	0.278398	5.82438e-07
1229_YYH13	1179_YYH16	94.0945	0.266679	0.0116615
123_YYH13	8474_YYH16	100	0	NA
1230_YYH13	1178_YYH16	100	0	NA
1231_YYH13	1177_YYH16	97.6744	0.281528	0.00811286
1232_YYH13	GB1176_YYH16	99.3548	0.040051	0.000138004
1233_YYH13	1175_YYH16	99.162	0.0376592	9.49757e-12
1234_YYH13	GB1174_YYH16	96.5827	0.116491	1.05804e-15
1235_YYH13	GB1173_YYH16	99.6743	0.0254067	3.93575e-08
1236_YYH13	1172_YYH16	100	0	NA
1237_YYH13	1171_YYH16	99.5192	0.0642917	2.92171e-08
1238_YYH13	1170_YYH16	98.0843	0.174447	0.00255615
1239_YYH13	1169_YYH16	97.9914	0.126196	1.15074e-12
124_YYH13	8475_YYH16	100	0	NA
1240_YYH13	1168_YYH16	100	0	NA
1241_YYH13	GB1167_YYH16	99.7354	0.0174957	4.58308e-10
1242_YYH13	1166_YYH16	100	0	NA
1243_YYH13	1165_YYH16	98.6052	0.453118	0.0399099
1244_YYH13	1164_YYH16	100	0	NA
1245_YYH13	1163_YYH16	98.8806	0.111755	0.00200792
1246_YYH13	GB1161_YYH16	99.8138	0.0265365	4.56789e-07
1247_YYH13	1160_YYH16	100	0	NA
1248_YYH13	GB1159_YYH16	92.0266	0.146767	1.20015e-08
1249_YYH13	1158_YYH16	94.517	0.173343	1.46613e-12
125_YYH13	8476_YYH16	99.8874	0.025761	6.08851e-08
1250_YYH13	GB1157_YYH16	96.4516	0.080293	1.07613e-17
1251_YYH13	1156_YYH16	98.829	0.0813924	1.0157e-17
1252_YYH13	1155_YYH16	100	0	NA
1253_YYH13	1154_YYH16	100	0	NA
1254_YYH13	1153_YYH16	100	0	NA
1255_YYH13	1152_YYH16	100	0	NA
1256_YYH13	GB1151_YYH16	98.3645	0.0912263	2.89122e-05
1257_YYH13	1150_YYH16	100	0	NA
1258_YYH13	1149_YYH16	99.6269	0.0227102	1.97713e-08
1259_YYH13	1148_YYH16	99.169	0.140165	8.0936e-12
126_YYH13	8477_YYH16	93.456	0.219135	4.88389e-08
1260_YYH13	1147_YYH16	98.0519	0.287304	0.0167335
1261_YYH13	1146_YYH16	99.6516	0.0191828	6.80494e-08
1262_YYH13	11355_YYH16	98.513	0.161599	0.00998526
1264_YYH13	GB6333_YYH16	99.0354	0.112555	0.000455981
1265_YYH13	GB6332_YYH16	99.7037	0.0426998	1.96309e-08
1266_YYH13	6331_YYH16	100	0	NA
1267_YYH13	6330_YYH16	96.875	0.242782	0.00297136
1268_YYH13	GB6329_YYH16	99.3915	0.0267876	9.41915e-14
1269_YYH13	GB6328_YYH16	97.8774	0.31908	0.0133921
127_YYH13	GB8479_YYH16	97.3846	0.137763	9.92441e-12
1270_YYH13	6327_YYH16	100	0	NA
1271_YYH13	GB6326_YYH16	99.5272	0.0265266	5.71568e-10
1272_YYH13	6325_YYH16	100	0	NA
1275_YYH13	840_YYH16	98.9049	0.198104	1.1331e-08
1276_YYH13	GB839_YYH16	98.0213	0.132499	4.28305e-17
1277_YYH13	GB837_YYH16	99.7525	0.0245187	2.47989e-07
1279_YYH13	835_YYH16	100	0	NA
128_YYH13	8480_YYH16	95.3157	0.285826	4.8012e-06
1280_YYH13	834_YYH16	98.2422	0.142138	8.89608e-07
1281_YYH13	GB833_YYH16	99.7972	0.0428817	0.000131939
1283_YYH13	GB831_YYH16	100	NA	NA
1284_YYH13	GB830_YYH16	99.1573	0.0455253	4.98294e-11
1285_YYH13	829_YYH16	99.7022	0.0479163	4.77621e-23
1286_YYH13	GB828_YYH16	97.3333	0.325716	0.0922113
1287_YYH13	827_YYH16	98.5915	0.142282	0.121234
1288_YYH13	GB826_YYH16	99.3031	0.0501442	9.23895e-07
1289_YYH13	GB825_YYH16	99.7812	0.0220482	8.31019e-08
129_YYH13	8481_YYH16	98.9717	0.0697028	1.46808e-08
1290_YYH13	824_YYH16	99.6904	0.0435004	2.67379e-12
1291_YYH13	823_YYH16	98.9766	0.12166	1.40695e-06
1292_YYH13	822_YYH16	99.6094	0.12333	0.0583015
1293_YYH13	821_YYH16	99.4516	0.0367592	5.97434e-12
1294_YYH13	820_YYH16	98.3539	0.186712	7.86879e-05
1295_YYH13	819_YYH16	99.6205	0.0429452	1.35448e-08
1297_YYH13	GB817_YYH16	99.308	0.0961814	1.05731e-05
1298_YYH13	816_YYH16	100	0	NA
1299_YYH13	815_YYH16	99.0909	NA	NA
130_YYH13	8482_YYH16	99.6269	0.0307101	5.60769e-06
1300_YYH13	814_YYH16	99.8433	0.0225934	1.50823e-08
1301_YYH13	813_YYH16	96.1783	NA	NA
1303_YYH13	6750_YYH16	100	0	NA
1304_YYH13	GB6751_YYH16	99.8926	0.0132595	2.15654e-15
1305_YYH13	6752_YYH16	100	0	NA
1306_YYH13	GB6753_YYH16	99.1471	0.114009	3.43713e-05
1307_YYH13	GB6754_YYH16	98.6111	0.104336	5.43506e-15
1308_YYH13	GB6755_YYH16	99.5392	0.0800008	3.95403e-05
1309_YYH13	GB6756_YYH16	98.2262	0.185562	9.33572e-10
1310_YYH13	6757_YYH16	100	0	NA
1311_YYH13	GB6758_YYH16	98.6254	0.155159	0.0021151
1312_YYH13	GB6759_YYH16	98.6699	0.196596	2.68674e-06
1313_YYH13	6760_YYH16	98.3015	0.223068	0.00149439
1314_YYH13	GB6761_YYH16	98.3683	0.13321	1.14679e-06
1315_YYH13	GB8294_YYH16	99.3209	0.105125	5.13074e-06
1316_YYH13	8293_YYH16	99.6078	0.0261521	0.000424991
1317_YYH13	GB8292_YYH16	98.5392	0.101688	4.461e-14
1318_YYH13	8291_YYH16	98.3871	0.0940126	1.83642e-11
1319_YYH13	GB8290_YYH16	96.7213	0.185161	0.0109558
132_YYH13	GB4069_YYH16	97.4359	0.185224	0.000381537
1320_YYH13	GB8289_YYH16	99.1039	0.0687712	2.42799e-19
1322_YYH13	GB8286_YYH16	97.7528	0.15566	6.60916e-08
1323_YYH13	4258_YYH16	98.4772	0.0798978	3.36703e-11
1324_YYH13	4259_YYH16	96.6967	0.26404	0.000948191
1325_YYH13	GB4260_YYH16	98.7288	0.0789484	1.61998e-11
1327_YYH13	GB4262_YYH16	99.4286	0.0491343	4.46534e-07
1328_YYH13	GB4263_YYH16	99.7106	0.0264552	1.12147e-14
1329_YYH13	4264_YYH16	100	0	NA
133_YYH13	GB4068_YYH16	99.6674	0.032133	1.72507e-16
1330_YYH13	4265_YYH16	98.4252	0.188663	0.000669787
1331_YYH13	GB4266_YYH16	98.8235	0.088593	1.43524e-10
1332_YYH13	4267_YYH16	100	0	NA
1333_YYH13	4268_YYH16	98.8889	0.193224	0.172475
1334_YYH13	GB4270_YYH16	98.4891	0.184095	3.14057e-09
1335_YYH13	GB4271_YYH16	99.0033	0.136106	0.00303335
1336_YYH13	4272_YYH16	100	0	NA
1337_YYH13	4273_YYH16	99.5434	0.0135196	7.06812e-12
1338_YYH13	4274_YYH16	98.9899	0.0931516	7.3102e-13
1339_YYH13	4275_YYH16	100	0	NA
134_YYH13	4067_YYH16	100	0	NA
1340_YYH13	GB4276_YYH16	99.3789	0.0599729	7.32706e-08
1341_YYH13	GB4277_YYH16	98.6928	0.257176	0.0162331
1342_YYH13	10438_YYH16	99.0991	0.070987	5.16117e-07
1343_YYH13	10437_YYH16	100	0	NA
1344_YYH13	GB10436_YYH16	99.4671	0.034311	9.26929e-16
1345_YYH13	GB2604_YYH16	98.97	0.0601734	5.59114e-25
1346_YYH13	GB2603_YYH16	99.2079	0.104196	7.60756e-06
1347_YYH13	2602_YYH16	98.8636	0.0241377	1.28838e-09
1348_YYH13	2601_YYH16	96.679	0.273399	0.00392898
1349_YYH13	2600_YYH16	97.0588	0.455363	0.257096
1350_YYH13	GB2599_YYH16	99.0291	0.0611441	4.62345e-10
1351_YYH13	GB2598_YYH16	99.1103	0.0840766	1.52918e-09
1352_YYH13	2597_YYH16	99.7748	0.0140458	1.48506e-12
1353_YYH13	2596_YYH16	91.6996	0.920833	0.857826
1354_YYH13	2595_YYH16	96.0699	0.282041	0.00206433
1355_YYH13	GB2594_YYH16	97.389	0.247014	0.00238329
1356_YYH13	2593_YYH16	99.5402	0.0292394	1.30849e-11
1358_YYH13	2591_YYH16	99.7214	0.102009	0.0404261
1359_YYH13	2590_YYH16	98.6	0.116293	1.02753e-08
136_YYH13	4066_YYH16	100	0	NA
1360_YYH13	2589_YYH16	96.7742	0.299402	0.0018176
1361_YYH13	2588_YYH16	98.7578	0.137266	1.91734e-05
1363_YYH13	2586_YYH16	100	0	NA
1364_YYH13	2585_YYH16	97.9592	0.135241	0.00319337
1365_YYH13	2584_YYH16	100	0	NA
1366_YYH13	2583_YYH16	98.1651	0.180733	0.00448971
1369_YYH13	2580_YYH16	99.6622	0.0678278	0.00491921
137_YYH13	4065_YYH16	98.8	0.261625	0.079724
1370_YYH13	GB2579_YYH16	99.1357	0.109077	4.41999e-11
1371_YYH13	2034_YYH16	97.5836	0.250195	3.14478e-05
1372_YYH13	2035_YYH16	99.6855	0.0417952	2.89185e-06
1373_YYH13	2036_YYH16	97.861	0.246515	6.44241e-13
1376_YYH13	2040_YYH16	99.505	0.0656182	3.82906e-07
1377_YYH13	2041_YYH16	100	0	NA
1378_YYH13	GB2042_YYH16	98.6532	0.100896	1.12973e-08
1379_YYH13	2043_YYH16	97.8903	0.276946	5.9035e-05
138_YYH13	4064_YYH16	100	0	NA
1380_YYH13	2044_YYH16	100	NA	NA
1381_YYH13	GB2045_YYH16	99.2032	0.27953	0.033196
1382_YYH13	2046_YYH16	100	0	NA
1383_YYH13	2047_YYH16	99.2908	0.0506157	0.00103356
1384_YYH13	GB2048_YYH16	99.3789	0.0351802	6.55512e-16
1385_YYH13	GB2049_YYH16	98.8095	0.0191119	2.80756e-09
1386_YYH13	GB2050_YYH16	98.2565	0.132583	1.4928e-10
1387_YYH13	2051_YYH16	100	0	NA
1388_YYH13	GB2052_YYH16	99.5943	0.0476666	2.97867e-07
1390_YYH13	2054_YYH16	100	0	NA
1392_YYH13	2056_YYH16	100	0	NA
1393_YYH13	2057_YYH16	97.6923	0.215187	5.62599e-07
1394_YYH13	2058_YYH16	99.7717	0.0199098	6.65884e-10
1395_YYH13	2059_YYH16	100	0	NA
1396_YYH13	GB2060_YYH16	99.2958	0.0492082	0.00167695
1397_YYH13	2061_YYH16	100	0	NA
1398_YYH13	2062_YYH16	99.6078	0.0221454	4.53299e-07
14_YYH13	8763_YYH16	99.569	0.0648983	0.00170816
140_YYH13	GB4062_YYH16	98.3657	0.140903	3.49963e-13
1400_YYH13	9112_YYH16	100	0	NA
1402_YYH13	9115_YYH16	98.3027	0.21693	1.22918e-05
1403_YYH13	GB9116_YYH16	98.5185	0.099414	2.01101e-05
1404_YYH13	GB9117_YYH16	99.2453	0.0514811	3.97728e-06
1405_YYH13	GB9118_YYH16	98.6111	0.0952038	8.84518e-10
1407_YYH13	GB10477_YYH16	98.9933	0.0629498	2.60573e-07
1408_YYH13	10476_YYH16	98.7885	0.0847248	7.59178e-18
1409_YYH13	10475_YYH16	98.0469	0.156303	0.000419877
141_YYH13	4060_YYH16	93.9297	0.470896	0.00243628
1411_YYH13	10545_YYH16	99.0338	0.0585271	1.99421e-05
1412_YYH13	10544_YYH16	99.5192	0.0619541	0.00136731
1413_YYH13	GB10543_YYH16	99.1597	0.0857776	0.000922746
1414_YYH13	4884_YYH16	96.5957	0.154027	9.53068e-06
1415_YYH13	GB4885_YYH16	98.5989	0.157792	1.3033e-05
1416_YYH13	GB4886_YYH16	97.9075	0.175902	1.69871e-09
1418_YYH13	GB4889_YYH16	98.4547	0.129756	1.33029e-07
1419_YYH13	GB4890_YYH16	98.7069	0.0975281	3.41242e-09
142_YYH13	GB4059_YYH16	97.9104	0.122633	1.78189e-08
1420_YYH13	GB4891_YYH16	97.7143	0.150496	1.48154e-06
1421_YYH13	4892_YYH16	99.2754	0.0459239	0.000928915
1422_YYH13	GB4893_YYH16	99.4269	0.0400513	1.85256e-08
1423_YYH13	GB4894_YYH16	98.9583	0.0624855	5.86037e-15
1424_YYH13	4895_YYH16	98.7952	0.104433	2.04673e-08
1426_YYH13	4897_YYH16	96.875	0.221806	0.0568244
1427_YYH13	4898_YYH16	98.4252	0.120091	7.79767e-06
1429_YYH13	9639_YYH16	99.5465	0.0135896	1.00145e-11
143_YYH13	GB4058_YYH16	97.6143	0.428539	0.0322056
1430_YYH13	GB9638_YYH16	99.6429	0.0154492	2.26478e-12
1431_YYH13	GB9637_YYH16	99.6429	0.0134406	6.0104e-27
1432_YYH13	GB9636_YYH16	98.7448	0.0566095	1.04777e-08
1434_YYH13	9635_YYH16	100	0	NA
1435_YYH13	9634_YYH16	93.4233	0.245048	3.25351e-08
1436_YYH13	7265_YYH16	100	0	NA
1437_YYH13	7264_YYH16	99.5136	0.0756213	1.68903e-14
1438_YYH13	7263_YYH16	99.7163	0.0319631	2.67046e-11
1439_YYH13	GB7262_YYH16	99.7085	0.0311161	1.79895e-06
144_YYH13	4057_YYH16	98.9785	0.247066	0.000102243
1440_YYH13	GB7261_YYH16	99.7812	0.0123228	1.00792e-09
1441_YYH13	GB7260_YYH16	98.4848	0.0107122	5.15439e-12
1442_YYH13	7259_YYH16	98.4429	0.0912807	1.26528e-08
1444_YYH13	7246_YYH16	99.6324	0.0355598	4.80115e-05
1446_YYH13	GB7244_YYH16	99.843	0.0338809	9.9504e-06
1448_YYH13	7242_YYH16	100	0	NA
1449_YYH13	GB7241_YYH16	99.7653	0.0313301	2.52382e-17
145_YYH13	GB4056_YYH16	95.5556	NA	NA
1450_YYH13	7240_YYH16	98.9305	0.1559	0.000710698
1451_YYH13	9461_YYH16	98.19	0.829905	0.612222
1452_YYH13	GB9460_YYH16	99.1111	0.131157	0.000156292
1453_YYH13	9459_YYH16	99.5646	0.05021	2.11464e-10
1454_YYH13	9458_YYH16	99.4505	0.101754	4.64506e-05
1456_YYH13	3284_YYH16	99.729	0.0261146	3.9754e-15
1457_YYH13	3285_YYH16	100	0	NA
1458_YYH13	3286_YYH16	99.3056	0.116182	0.05446
1459_YYH13	3287_YYH16	99.5556	0.0984674	0.00165229
146_YYH13	GB4055_YYH16	98.0926	0.316075	0.0259439
1460_YYH13	3288_YYH16	100	NA	NA
1461_YYH13	3289_YYH16	100	0	NA
1462_YYH13	3290_YYH16	99.639	0.187403	0.163295
1463_YYH13	3292_YYH16	99.5434	0.0308307	4.26735e-20
1464_YYH13	GB3293_YYH16	96.988	0.209486	1.83502e-05
1467_YYH13	GB3295_YYH16	94.7581	0.312345	0.000217822
1468_YYH13	GB3296_YYH16	98.0658	0.117576	2.03729e-11
1469_YYH13	GB3297_YYH16	99.7691	0.03171	1.16518e-05
147_YYH13	4054_YYH16	98.8889	NA	NA
1470_YYH13	GB3298_YYH16	97.654	0.158388	1.59323e-06
1471_YYH13	GB3299_YYH16	96.9231	0.165765	3.25421e-05
1472_YYH13	3300_YYH16	97.807	0.174122	1.13366e-08
1473_YYH13	3301_YYH16	99.0741	0.188804	0.0094278
1474_YYH13	GB3302_YYH16	99.8596	0.0212291	2.45201e-18
1475_YYH13	3303_YYH16	99.6403	0.03365	8.92303e-06
1477_YYH13	GB10034_YYH16	98.4277	0.102491	0.00133681
148_YYH13	9673_YYH16	99.6416	0.0636506	4.47142e-10
1480_YYH13	1960_YYH16	100	0	NA
1481_YYH13	GB1961_YYH16	97.8571	0.0248447	4.35427e-05
1482_YYH13	GB1962_YYH16	99.7821	0.0234374	6.61858e-08
1483_YYH13	1963_YYH16	100	0	NA
1484_YYH13	1964_YYH16	99.5252	0.121823	8.20421e-07
1485_YYH13	GB1965_YYH16	97.7974	0.0656437	4.8609e-30
1486_YYH13	1966_YYH16	98.9761	0.0890363	2.53334e-05
1487_YYH13	GB1967_YYH16	98.0117	0.230668	2.38552e-09
1488_YYH13	1968_YYH16	100	0	NA
1489_YYH13	1969_YYH16	96.6667	0.11014	3.45465e-12
149_YYH13	9672_YYH16	99.3197	0.0469016	3.3407e-07
1490_YYH13	GB1970_YYH16	98.4586	0.0925727	1.20953e-11
1492_YYH13	GB1971_YYH16	98.2759	0.145852	0.00674902
1493_YYH13	1972_YYH16	98.9655	0.0640605	2.86979e-07
1494_YYH13	GB1973_YYH16	99.5935	0.0242359	1.70364e-13
1495_YYH13	1974_YYH16	99.4278	0.0424485	3.78419e-16
1496_YYH13	GB1975_YYH16	99.4465	0.0657386	6.17891e-09
1497_YYH13	1976_YYH16	98.3627	0.0956296	3.13526e-17
1498_YYH13	1977_YYH16	96.5278	0.198758	2.76508e-06
1499_YYH13	1978_YYH16	98.5915	0.0589618	5.57183e-08
15_YYH13	8764_YYH16	100	0	NA
150_YYH13	9671_YYH16	98.9848	0.0601476	2.18768e-05
1500_YYH13	1979_YYH16	98.4375	0.101226	6.45388e-11
1501_YYH13	1980_YYH16	99.4129	0.025786	2.88295e-21
1502_YYH13	1981_YYH16	98.5849	0.0978891	1.07254e-07
1503_YYH13	1982_YYH16	96.6667	0.194154	0.000124
1504_YYH13	1983_YYH16	100	0	NA
1506_YYH13	GB1984_YYH16	97.992	0.235204	0.0116188
1507_YYH13	1985_YYH16	98	0.135793	0.00505492
1508_YYH13	1986_YYH16	93.5412	0.477798	0.010461
1509_YYH13	GB1987_YYH16	99.115	0.0699056	4.84671e-07
1513_YYH13	GB1988_YYH16	99.6053	0.0372721	9.44275e-14
1514_YYH13	6006_YYH16	98.0488	0.321733	0.0111812
1515_YYH13	6007_YYH16	99.3289	0.0409195	1.52803e-08
1516_YYH13	GB6008_YYH16	98.9209	0.0451288	5.39885e-19
1517_YYH13	GB6009_YYH16	78.8462	0.781462	0.567647
1518_YYH13	6010_YYH16	100	0	NA
1519_YYH13	6011_YYH16	99.7797	0.0415262	6.04027e-09
152_YYH13	9670_YYH16	98.5356	0.143486	4.23399e-06
1520_YYH13	6012_YYH16	99.7567	0.0182626	8.88852e-08
1521_YYH13	6013_YYH16	97.2973	0.295048	0.0186801
1522_YYH13	6014_YYH16	97.9253	0.0949032	2.58781e-07
1523_YYH13	6015_YYH16	99.3865	0.114722	0.086868
1524_YYH13	6016_YYH16	100	0	NA
1525_YYH13	GB6017_YYH16	98.916	0	NA
1526_YYH13	GB6018_YYH16	96.5753	0.214426	8.8295e-07
1529_YYH13	2139_YYH16	100	0	NA
153_YYH13	GB9036_YYH16	95.1515	0.14646	0.000492836
1530_YYH13	GB2140_YYH16	99.2208	0.0299392	5.49155e-13
1531_YYH13	2141_YYH16	98.3871	0.11935	0.00296145
1532_YYH13	2142_YYH16	100	0	NA
1533_YYH13	2143_YYH16	100	0	NA
1534_YYH13	2144_YYH16	98.524	0.117797	0.000105799
1535_YYH13	2145_YYH16	99.3377	0.078921	2.60664e-07
1536_YYH13	2146_YYH16	95.053	0.25849	0.000269575
1537_YYH13	GB2147_YYH16	98.996	0.0908961	1.70956e-09
1538_YYH13	GB2148_YYH16	98.773	0.108502	0.00763146
1539_YYH13	2149_YYH16	99.1071	0.110614	2.76393e-05
154_YYH13	9037_YYH16	100	0	NA
1540_YYH13	2150_YYH16	100	NA	NA
1541_YYH13	2151_YYH16	100	0	NA
1542_YYH13	GB2152_YYH16	99.1597	0.0491286	9.21451e-06
1543_YYH13	GB2153_YYH16	98.69	0.107759	2.28167e-08
1546_YYH13	GB2155_YYH16	99.8054	0.012427	4.84272e-14
1547_YYH13	2156_YYH16	96.9003	0.196811	8.88494e-11
1548_YYH13	GB2157_YYH16	98.7302	0.102511	6.23955e-06
1549_YYH13	GB2158_YYH16	99.683	0.0233921	1.28723e-15
155_YYH13	9038_YYH16	99.2126	0.0657431	1.38112e-07
1551_YYH13	GB2160_YYH16	98.6395	0.235451	0.120215
1552_YYH13	2161_YYH16	99.4141	0.0480017	6.6921e-10
1553_YYH13	2162_YYH16	98.6842	0.109972	1.04614e-09
1554_YYH13	GB2163_YYH16	99.0123	0.152496	3.68217e-08
1555_YYH13	2164_YYH16	96.9945	0.352894	0.0186882
1557_YYH13	GB11029_YYH16	99.4898	0.0685601	4.93117e-05
156_YYH13	9039_YYH16	99.6942	0.0393494	2.76968e-05
1560_YYH13	GB8414_YYH16	97.7064	0.177371	0.0109549
1561_YYH13	8415_YYH16	99.4859	0.0313414	9.10094e-12
1562_YYH13	GB8416_YYH16	97.393	0.222592	4.88209e-14
1564_YYH13	GB8418_YYH16	98.8864	0.0502594	4.52142e-12
1566_YYH13	GB9686_YYH16	99.2481	0.0776639	7.8584e-05
1567_YYH13	GB9685_YYH16	96.4467	0.268291	0.0112547
1568_YYH13	GB9684_YYH16	98.3986	0.169838	1.90723e-06
157_YYH13	GB9040_YYH16	98.8048	0.094379	4.16202e-05
1570_YYH13	10056_YYH16	99.359	0.111058	0.00709375
1573_YYH13	10968_YYH16	98.6772	0.196091	0.00235336
1574_YYH13	GB10969_YYH16	97.7431	0.27468	0.000133393
1577_YYH13	GB10804_YYH16	98.6371	0.174998	5.06494e-06
1578_YYH13	10981_YYH16	99.8039	0.0317021	1.93327e-06
1579_YYH13	10980_YYH16	99	0.11704	0.000404154
158_YYH13	GB9041_YYH16	98.1013	0.40095	0.237399
1581_YYH13	11387_YYH16	94.9275	0.838503	0.666227
1583_YYH13	8630_YYH16	99.4872	0.0381844	6.96897e-10
1584_YYH13	GB8631_YYH16	97.6027	0.14624	6.054e-08
1585_YYH13	GB8632_YYH16	98.1667	0.183461	4.94454e-07
1586_YYH13	8633_YYH16	99.3007	0.0965698	0.0229116
1587_YYH13	GB10535_YYH16	98.2143	0.249454	0.00425264
1588_YYH13	GB10534_YYH16	97.2696	0.324078	0.0164257
159_YYH13	GB9042_YYH16	96.0784	NA	NA
1591_YYH13	10498_YYH16	98.801	0.22008	0.000156022
1592_YYH13	10499_YYH16	89.6679	0.580264	0.141839
1593_YYH13	10500_YYH16	97.7848	0.315004	0.0251293
1594_YYH13	8843_YYH16	97.4277	0.739175	0.556602
1595_YYH13	8844_YYH16	98.7903	0.0597437	2.84956e-06
1596_YYH13	GB8845_YYH16	95.3222	0.34065	0.000122737
1598_YYH13	8847_YYH16	95.8763	0.21306	1.01322e-09
1599_YYH13	GB8848_YYH16	99.8035	0.0302254	7.74473e-07
160_YYH13	9043_YYH16	100	0	NA
1600_YYH13	8849_YYH16	99.3958	0.0570691	1.47876e-05
1601_YYH13	8850_YYH16	99.0741	0.191357	0.0545418
1602_YYH13	GB8110_YYH16	96.929	1.11118	0.999563
1604_YYH13	GB8108_YYH16	95.2885	0.348609	4.63498e-05
1605_YYH13	8107_YYH16	98.6867	0.120932	7.35194e-08
1606_YYH13	GB8105_YYH16	95.3048	0.486937	0.000554286
1618_YYH13	GB10850_YYH16	96.4103	0.758975	0.715789
1619_YYH13	GB2292_YYH16	99.7783	0.0153203	4.50738e-17
162_YYH13	GB8352_YYH16	99.2063	0.0662102	0.0046541
1620_YYH13	2293_YYH16	96.3581	0.280332	1.86428e-06
1621_YYH13	GB2294_YYH16	99.0099	0.176157	0.00931674
1622_YYH13	GB2295_YYH16	96.3255	0.129669	3.66597e-05
1623_YYH13	2296_YYH16	99.4536	0.0244027	0.00011787
1624_YYH13	2297_YYH16	100	0	NA
1625_YYH13	2298_YYH16	96.7816	0.375836	0.0102317
1626_YYH13	GB2299_YYH16	99.8668	0.0101484	2.15418e-18
1627_YYH13	GB2300_YYH16	99.9194	0.013371	8.45117e-16
1628_YYH13	2301_YYH16	99.7868	0.0260241	7.32563e-07
1629_YYH13	GB10728_YYH16	96.544	0.292029	4.20049e-07
1633_YYH13	6629_YYH16	96.2963	0.107623	6.17674e-10
1634_YYH13	GB6630_YYH16	97.0197	0.349241	2.45142e-07
1635_YYH13	GB6631_YYH16	96.4286	0.305456	0.00804466
1636_YYH13	6632_YYH16	97.546	0.168317	0.00332181
1638_YYH13	6634_YYH16	100	0	NA
1639_YYH13	GB6635_YYH16	99.6183	0.0694961	0.00519911
164_YYH13	GB8350_YYH16	96.1905	0.238465	2.92373e-07
1640_YYH13	GB6636_YYH16	99.337	0.0682455	2.93878e-07
1641_YYH13	6637_YYH16	100	0	NA
1642_YYH13	GB6638_YYH16	99.6063	0.273802	0.33902
1644_YYH13	GB6640_YYH16	99.3711	0.31797	0.368751
1645_YYH13	6641_YYH16	99.7802	0.0559313	0.002382
1646_YYH13	6642_YYH16	99.635	0.0346228	4.8591e-16
1647_YYH13	GB10201_YYH16	99.2308	0.0710334	5.29031e-11
1648_YYH13	GB10200_YYH16	98.385	0.140362	6.62856e-22
165_YYH13	GB8349_YYH16	69.8361	0.390976	1.56083e-07
1650_YYH13	GB10198_YYH16	97.5332	0.155716	1.44371e-05
1651_YYH13	7169_YYH16	100	0	NA
1652_YYH13	GB7168_YYH16	96.6216	NA	NA
1653_YYH13	7167_YYH16	100	0	NA
1654_YYH13	7166_YYH16	100	0	NA
1655_YYH13	7165_YYH16	100	0	NA
1657_YYH13	GB7163_YYH16	98.5195	0.172132	3.87586e-07
1660_YYH13	9470_YYH16	95	0.402608	0.0461472
1663_YYH13	GB9467_YYH16	99.5289	0.0860547	5.85476e-07
1665_YYH13	8179_YYH16	99.7199	0.0341191	9.46655e-15
1666_YYH13	GB8178_YYH16	99.6139	0.127645	0.0624057
1667_YYH13	8177_YYH16	100	0	NA
1669_YYH13	8175_YYH16	100	0	NA
167_YYH13	GB8347_YYH16	92.0177	0.350753	0.000845141
1672_YYH13	9681_YYH16	98.7552	0.260575	0.0627294
1673_YYH13	9680_YYH16	99.708	0.0420943	1.84714e-25
1674_YYH13	GB7155_YYH16	98.7097	0.144854	0.0262306
1675_YYH13	7156_YYH16	97.6471	0.367833	0.306185
1676_YYH13	GB7157_YYH16	98.2456	0.357555	0.396074
1678_YYH13	GB7161_YYH16	98.0315	0.20036	0.00513589
168_YYH13	8346_YYH16	98.2857	0.221619	0.00245626
1681_YYH13	GB10539_YYH16	42.069	0.375199	0.000571718
1685_YYH13	GB10540_YYH16	73.4375	0.220443	1.11033e-10
169_YYH13	534_YYH16	99.3691	0.0484986	6.22387e-07
1691_YYH13	GB7964_YYH16	98.6322	0.783678	0.604979
1692_YYH13	GB7963_YYH16	99.0323	0.199991	0.031724
1697_YYH13	7961_YYH16	99.6753	0.397942	0.408814
1699_YYH13	GB7959_YYH16	99.4565	0.215402	0.0131012
170_YYH13	GB535_YYH16	98.7156	0.0876515	7.0446e-11
1704_YYH13	7958_YYH16	100	0	NA
1705_YYH13	GB7957_YYH16	99.6466	0.0357174	0.000190748
1706_YYH13	10730_YYH16	99.3964	0.0461464	7.51314e-09
1707_YYH13	8390_YYH16	99.375	0.0789927	2.78864e-08
1709_YYH13	GB8388_YYH16	99.8012	0.0283415	4.49492e-07
171_YYH13	536_YYH16	98.3516	0.284962	0.00102822
1711_YYH13	8386_YYH16	99.2136	0.0902453	3.1808e-09
1712_YYH13	GB7890_YYH16	99.797	0.0489882	6.46561e-12
1713_YYH13	GB7889_YYH16	99.5854	0.093301	1.94355e-08
1714_YYH13	GB7888_YYH16	99.361	0.0286044	2.55704e-08
1715_YYH13	GB7887_YYH16	99.6664	0.0675971	2.72793e-09
1716_YYH13	7886_YYH16	100	0	NA
1718_YYH13	8407_YYH16	97.5824	0.364465	0.0549187
1719_YYH13	8408_YYH16	99.6671	0.132842	3.85744e-06
1720_YYH13	8410_YYH16	100	0	NA
1721_YYH13	8411_YYH16	100	0	NA
1722_YYH13	8412_YYH16	99.5508	0.166043	0.000399876
1724_YYH13	GB9623_YYH16	99.8771	0.0679384	0.0029852
1725_YYH13	GB9624_YYH16	98.7784	0.186612	3.17239e-07
1726_YYH13	GB6997_YYH16	99.6139	0.0430635	0.000133447
1727_YYH13	6998_YYH16	98.8124	0.0671906	5.37812e-08
1728_YYH13	GB6999_YYH16	98.5816	0.0733686	1.08841e-07
1729_YYH13	GB7000_YYH16	98.8333	0.190517	3.89434e-05
173_YYH13	539_YYH16	99.0868	0.0517737	0.00038978
1730_YYH13	7001_YYH16	100	0	NA
1731_YYH13	7002_YYH16	98.5294	0.084253	2.15321e-08
1732_YYH13	7003_YYH16	98.8152	0.116384	3.76724e-06
1734_YYH13	7005_YYH16	99.6622	0.124439	0.0594634
1735_YYH13	7006_YYH16	99.4135	0.110382	4.58947e-06
1736_YYH13	10494_YYH16	100	0	NA
1738_YYH13	GB5196_YYH16	99.361	0.086216	0.000536488
1739_YYH13	5197_YYH16	96.0843	0.443393	0.0357436
1740_YYH13	5198_YYH16	99.3289	0.0211846	2.62715e-09
1741_YYH13	GB5199_YYH16	99.3359	0.090425	7.78578e-12
1742_YYH13	5200_YYH16	99.75	0.0400035	7.6402e-10
1743_YYH13	5201_YYH16	100	0	NA
1744_YYH13	5202_YYH16	100	0	NA
1745_YYH13	5203_YYH16	97.5207	0.84968	0.811876
1746_YYH13	GB5204_YYH16	99.1367	0.161553	5.07235e-05
1747_YYH13	GB5205_YYH16	98.8235	0.139506	0.000808787
1748_YYH13	GB5206_YYH16	98	0.146169	1.75906e-09
1749_YYH13	5207_YYH16	96.063	0.295668	3.15032e-05
175_YYH13	541_YYH16	99.5726	0.0557672	6.29559e-07
1750_YYH13	GB5208_YYH16	98.2786	0.0909738	4.01604e-12
1751_YYH13	10716_YYH16	99.6169	0.038112	0.000268037
1752_YYH13	GB10715_YYH16	99.6435	0.0405312	1.53037e-10
1753_YYH13	2432_YYH16	99.0669	0.157855	6.83943e-06
1755_YYH13	GB2434_YYH16	99.297	0.0618384	4.74427e-10
1756_YYH13	2435_YYH16	99.4941	0.0613025	1.75632e-07
1758_YYH13	2437_YYH16	99.5138	0.0647348	2.69761e-08
1759_YYH13	2438_YYH16	98.7988	0.169403	6.54702e-08
1760_YYH13	2439_YYH16	98.0519	0.224318	0.000211813
1761_YYH13	GB2440_YYH16	98.0282	0.32791	0.0121997
1763_YYH13	2442_YYH16	98.0328	0.113257	1.52751e-05
1764_YYH13	2443_YYH16	100	0	NA
1765_YYH13	GB2444_YYH16	98.2456	0.149841	1.42023e-06
1766_YYH13	2445_YYH16	100	0	NA
1767_YYH13	2446_YYH16	99.0632	0.114824	2.52587e-05
1768_YYH13	2447_YYH16	97.5945	0.375869	0.058032
1769_YYH13	2448_YYH16	98.5663	0.231383	0.00969777
177_YYH13	543_YYH16	99.6448	0.0247301	1.03479e-15
1770_YYH13	6562_YYH16	99.2945	0.0797455	1.65807e-14
1771_YYH13	6563_YYH16	100	0	NA
1772_YYH13	6564_YYH16	100	0	NA
1773_YYH13	6565_YYH16	96.6867	0.114952	2.97048e-08
1774_YYH13	6566_YYH16	100	0	NA
1775_YYH13	GB6567_YYH16	98.5782	0.173876	0.000381173
1776_YYH13	6568_YYH16	100	0	NA
1777_YYH13	6569_YYH16	100	0	NA
1779_YYH13	5633_YYH16	99.8332	0.0372029	1.13505e-10
178_YYH13	544_YYH16	97.0874	0.367109	0.000729502
1780_YYH13	5634_YYH16	99.6825	0.0557888	5.54845e-19
1781_YYH13	5635_YYH16	97.7505	0.0663867	3.95893e-05
1782_YYH13	5636_YYH16	99.1071	0.0914233	4.97013e-06
1783_YYH13	GB5637_YYH16	99.7685	0.0301368	1.61235e-05
1784_YYH13	5638_YYH16	97.3545	0.245015	6.97658e-06
1785_YYH13	5639_YYH16	99.5565	0.0448195	1.4147e-08
1786_YYH13	GB5640_YYH16	100	0	NA
1787_YYH13	5641_YYH16	98.7013	0.208737	0.00746248
1788_YYH13	GB5642_YYH16	98.8338	0.103049	1.56409e-05
1789_YYH13	5644_YYH16	99.9261	0.0100535	1.24589e-19
179_YYH13	545_YYH16	96.7742	0.337218	0.0223776
1790_YYH13	8330_YYH16	99.5984	0.042696	0.000132012
1791_YYH13	8331_YYH16	97.6492	0.283052	0.000336657
1792_YYH13	GB8332_YYH16	99.3266	0.0947763	0.00138706
1793_YYH13	8333_YYH16	100	0	NA
1794_YYH13	GB8334_YYH16	99.631	0.0462142	0.00033834
1795_YYH13	8335_YYH16	99.6255	0.0430899	2.26915e-08
1796_YYH13	GB8336_YYH16	92.5094	0.469137	0.0270014
1797_YYH13	GB5607_YYH16	99.5536	0.0412768	2.44891e-08
1798_YYH13	GB5606_YYH16	99.431	0.0489155	6.11011e-14
18_YYH13	10582_YYH16	99.7984	0.0201293	4.4006e-10
180_YYH13	546_YYH16	100	0	NA
1800_YYH13	GB5604_YYH16	97.9239	0.132411	5.9836e-17
1801_YYH13	GB5603_YYH16	98.8743	0.0764009	9.10546e-12
1802_YYH13	5602_YYH16	100	0	NA
1803_YYH13	5601_YYH16	100	0	NA
1804_YYH13	5600_YYH16	98.8924	0.0616109	6.36265e-13
1805_YYH13	5599_YYH16	100	0	NA
1806_YYH13	GB5598_YYH16	100	0	NA
1807_YYH13	5597_YYH16	100	0	NA
1808_YYH13	5596_YYH16	97.8593	0.31033	0.0123807
181_YYH13	547_YYH16	96.4179	0.191595	9.90463e-06
1810_YYH13	5594_YYH16	100	0	NA
1811_YYH13	5593_YYH16	98.5267	0.0990057	2.88721e-11
1812_YYH13	9750_YYH16	99.1379	0.124732	0.0106692
1813_YYH13	GB9751_YYH16	99.093	0.0453263	4.51412e-16
1814_YYH13	GB9752_YYH16	100	0	NA
1815_YYH13	GB9753_YYH16	98.6076	0.119045	1.61972e-11
1818_YYH13	4837_YYH16	96.5135	0.247525	5.48178e-07
182_YYH13	548_YYH16	100	0	NA
1821_YYH13	GB4841_YYH16	98.2456	0.11013	5.50573e-13
1822_YYH13	4842_YYH16	97.3196	0.127714	2.92075e-09
1823_YYH13	4843_YYH16	99.5082	0.0429516	5.90351e-12
1824_YYH13	GB4844_YYH16	97.8648	0.17171	2.15493e-07
1825_YYH13	4845_YYH16	100	0	NA
1826_YYH13	4846_YYH16	100	0	NA
1827_YYH13	GB4847_YYH16	97.254	0.208484	0.0032079
1828_YYH13	GB4848_YYH16	99.7691	0.0251727	4.08556e-09
1829_YYH13	4849_YYH16	100	0	NA
183_YYH13	GB549_YYH16	81.9775	0.806282	0.0618866
1830_YYH13	GB4850_YYH16	99.7685	0.0425903	0.000124349
1831_YYH13	4851_YYH16	99.8069	0.0229035	6.45599e-09
1832_YYH13	4852_YYH16	99.8062	0.0225623	5.2809e-09
1833_YYH13	4853_YYH16	97.6134	0.183709	3.43507e-07
1835_YYH13	GB1363_YYH16	98.9955	0.200751	5.6044e-06
1837_YYH13	1365_YYH16	95.6081	0.099207	0.000136794
1838_YYH13	1366_YYH16	99.3056	0.0637264	3.2188e-10
1839_YYH13	1367_YYH16	99.7214	0.0463798	0.000200827
184_YYH13	GB561_YYH16	98.9026	0.135977	4.33676e-14
1840_YYH13	1368_YYH16	99.7319	0.0267126	8.62156e-07
1841_YYH13	1369_YYH16	99.2013	0.0933697	7.50925e-09
1842_YYH13	1370_YYH16	99.7567	0.0145031	2.19891e-13
1843_YYH13	1371_YYH16	100	0	NA
1844_YYH13	1372_YYH16	99.1497	0.131334	1.64358e-06
1845_YYH13	1373_YYH16	99.2337	0.0510786	1.93522e-18
1846_YYH13	1374_YYH16	99.446	0.125347	0.00700264
1847_YYH13	1375_YYH16	99.5588	0.0470484	2.34115e-10
1848_YYH13	1376_YYH16	97.2393	0.675325	0.312592
1849_YYH13	1377_YYH16	100	0	NA
185_YYH13	560_YYH16	100	0	NA
1850_YYH13	GB1378_YYH16	99.8211	0.013279	1.64043e-11
1851_YYH13	1379_YYH16	98.4615	0.185344	0.022909
1852_YYH13	1380_YYH16	100	0	NA
1853_YYH13	1381_YYH16	98.25	0.228428	0.00103553
1856_YYH13	GB1384_YYH16	96.6049	0.814278	0.789887
1857_YYH13	1385_YYH16	100	0	NA
1858_YYH13	1386_YYH16	99.241	0.148785	0.000287896
1859_YYH13	1387_YYH16	100	0	NA
186_YYH13	GB559_YYH16	99.7688	0.0366451	9.39291e-10
1860_YYH13	1388_YYH16	99.3135	0.0469161	7.34084e-10
1861_YYH13	1389_YYH16	99.6255	0.0545089	7.9769e-09
1862_YYH13	1390_YYH16	99.802	0.0229397	8.93744e-18
1863_YYH13	1391_YYH16	100	0	NA
1864_YYH13	1392_YYH16	98.1735	0.230692	0.000770487
1865_YYH13	1393_YYH16	99.7497	0.0355754	5.44639e-11
1866_YYH13	1394_YYH16	99.7172	0.0407735	5.3081e-14
1867_YYH13	GB1395_YYH16	99.8403	0.0207185	3.12445e-09
1868_YYH13	1396_YYH16	100	0	NA
1869_YYH13	1397_YYH16	98.913	0.122259	0.000141634
187_YYH13	558_YYH16	99.7763	0.0207401	2.21605e-17
1870_YYH13	GB1398_YYH16	99.2941	0.256225	0.0583511
1871_YYH13	GB4457_YYH16	99.1781	0.233127	0.0173662
1872_YYH13	4458_YYH16	100	0	NA
1873_YYH13	GB4459_YYH16	99.0291	0.310644	0
1874_YYH13	4460_YYH16	100	0	NA
1875_YYH13	GB4461_YYH16	99.5134	0.0441564	7.99985e-10
1876_YYH13	GB4462_YYH16	99.8288	0.015979	1.54767e-13
1877_YYH13	GB4463_YYH16	95.1712	0.380089	4.59332e-07
1878_YYH13	4464_YYH16	98.0843	0.0972079	7.09378e-14
1879_YYH13	4465_YYH16	98.5507	0.110264	2.04365e-05
1880_YYH13	GB4466_YYH16	97.318	0.243305	0.00597482
1881_YYH13	4467_YYH16	98.0306	0.211672	0.000149989
1883_YYH13	5257_YYH16	98.0695	0.154363	1.05812e-07
1884_YYH13	GB5256_YYH16	98.9796	0.073649	1.41917e-06
1886_YYH13	GB5255_YYH16	99.3443	0.03074	1.80375e-09
1887_YYH13	5254_YYH16	100	0	NA
1888_YYH13	5253_YYH16	99.6	0.0274947	7.33839e-14
189_YYH13	GB556_YYH16	98.2301	0.292673	0.0689441
1890_YYH13	4703_YYH16	99.1736	0.0522895	1.41529e-06
1891_YYH13	GB4702_YYH16	97.7273	0.0635914	1.02925e-10
1892_YYH13	4701_YYH16	99.6622	0.0395537	2.95085e-05
1893_YYH13	4700_YYH16	98.0874	0.156058	7.49962e-07
1895_YYH13	4699_YYH16	96.9838	0.220807	3.71598e-06
1896_YYH13	GB4698_YYH16	99.3036	0.0558495	1.80173e-14
1897_YYH13	4697_YYH16	98.9655	0.173324	2.40681e-05
1898_YYH13	GB4696_YYH16	90.2878	1.34405	0.481142
1899_YYH13	4695_YYH16	98.0556	0.12074	9.58879e-07
19_YYH13	10583_YYH16	99.9115	0.0175216	2.53347e-12
190_YYH13	GB555_YYH16	93.8144	0.483219	0.139886
1900_YYH13	4694_YYH16	98.3015	0.536795	0.0875344
1901_YYH13	GB4693_YYH16	99.7899	0.0161766	7.92042e-12
1903_YYH13	GB4692_YYH16	96.5554	0.577386	0.0738165
1905_YYH13	GB4690_YYH16	99.8638	0.0309762	2.6835e-06
1906_YYH13	9135_YYH16	99.7375	0.0233172	5.07317e-09
1907_YYH13	GB9136_YYH16	95.3271	0.672098	0.383273
1910_YYH13	9139_YYH16	99.5662	0.0235767	5.50573e-09
1911_YYH13	GB7920_YYH16	99.6491	0.0560709	6.5876e-06
1912_YYH13	GB7919_YYH16	100	0	NA
1913_YYH13	7918_YYH16	100	0	NA
1914_YYH13	7917_YYH16	100	0	NA
1915_YYH13	7916_YYH16	99.2248	NA	NA
1916_YYH13	7915_YYH16	96.3115	0.361594	0.0028313
1917_YYH13	GB7914_YYH16	99.779	0.0344855	1.32482e-09
1918_YYH13	GB7913_YYH16	99.0566	0.0589597	3.45971e-21
1919_YYH13	GB7912_YYH16	99.8155	0.0702761	0.00539413
192_YYH13	553_YYH16	100	0	NA
1920_YYH13	7911_YYH16	100	0	NA
1921_YYH13	7910_YYH16	99.768	0.0323632	7.40722e-06
1922_YYH13	GB7909_YYH16	99.3115	0.0748016	1.26911e-08
1923_YYH13	7908_YYH16	97.6471	0.278874	0.211075
1924_YYH13	7907_YYH16	100	0	NA
1925_YYH13	GB7906_YYH16	95.283	0.806106	0.5998
1926_YYH13	7905_YYH16	98.7138	0.115466	2.75972e-05
1927_YYH13	GB7904_YYH16	99.8185	0.0131648	1.40629e-16
1928_YYH13	7903_YYH16	99.1323	0.109144	3.62025e-05
1929_YYH13	8605_YYH16	99.3976	0.202897	0.012828
193_YYH13	552_YYH16	99.6198	0.0316191	5.33714e-08
1930_YYH13	8606_YYH16	97.3563	0.187667	1.00608e-10
1931_YYH13	GB8607_YYH16	99.7207	0.0286598	5.89818e-07
1932_YYH13	8608_YYH16	100	0	NA
1934_YYH13	6719_YYH16	100	0	NA
1935_YYH13	6720_YYH16	97.7049	0.23474	0.00482829
1937_YYH13	GB6722_YYH16	99.0099	0.116363	0.00552128
1938_YYH13	6723_YYH16	96.7419	0.418282	0.0276363
1939_YYH13	GB6724_YYH16	96.3526	0.660788	0.245424
194_YYH13	551_YYH16	98.8138	0.0394342	1.55415e-09
1940_YYH13	6725_YYH16	99.5763	0.0431083	0.000444343
1941_YYH13	6726_YYH16	100	0	NA
1942_YYH13	6727_YYH16	98.7321	0.113945	4.80911e-27
1944_YYH13	6442_YYH16	100	NA	NA
1945_YYH13	GB6441_YYH16	98.7993	0.109898	4.47096e-08
1946_YYH13	GB6440_YYH16	98.9924	0.0773077	2.08321e-08
1947_YYH13	GB6439_YYH16	99.347	0.0733497	6.89936e-16
1948_YYH13	GB6438_YYH16	99.3266	0.122388	1.09647e-05
1949_YYH13	GB6437_YYH16	95.8115	0.774915	0.481761
195_YYH13	550_YYH16	67.7019	0.907869	0.616426
1950_YYH13	GB6436_YYH16	97.9381	0.0965053	0.00176542
1951_YYH13	6435_YYH16	100	0	NA
1953_YYH13	6433_YYH16	93.5	0.307404	1.16223e-05
1954_YYH13	GB6432_YYH16	99.7097	0.0276351	5.89198e-14
1955_YYH13	6431_YYH16	100	0	NA
1956_YYH13	6430_YYH16	100	0	NA
1957_YYH13	6429_YYH16	99.5992	0.0320493	2.87045e-12
1958_YYH13	9603_YYH16	100	0	NA
1959_YYH13	GB9602_YYH16	99.2079	0.0972446	4.53796e-17
196_YYH13	562_YYH16	99.2674	0.321686	0.249038
1961_YYH13	GB9600_YYH16	98.0531	0.236677	1.47408e-05
1962_YYH13	9727_YYH16	97.561	0.140373	4.91267e-05
1963_YYH13	9726_YYH16	98.0769	0.218664	0.000172248
1965_YYH13	GB9724_YYH16	98.5185	0.252562	0.0199765
1966_YYH13	GB9723_YYH16	97.4277	0.269361	0.0041882
1967_YYH13	6990_YYH16	100	0	NA
1968_YYH13	6991_YYH16	99.0467	0.0622329	1.0196e-19
1969_YYH13	6992_YYH16	99.2714	0.0978692	3.03631e-12
197_YYH13	563_YYH16	93.0502	0.278314	0.00922444
1970_YYH13	GB6993_YYH16	98.0716	0.127523	3.54326e-09
1971_YYH13	6994_YYH16	99.2105	0.0722617	3.63737e-06
1972_YYH13	GB6995_YYH16	98.4375	0.94702	0.657506
1973_YYH13	6996_YYH16	99.7006	0.0314832	6.28573e-06
1974_YYH13	GB10849_YYH16	97.4659	0.163659	2.73257e-09
1975_YYH13	10848_YYH16	98.9873	0.140918	8.57759e-05
1976_YYH13	GB10847_YYH16	98.9474	0.162616	0.000753033
1977_YYH13	GB6915_YYH16	98.4043	0.137592	4.63788e-07
1978_YYH13	GB6916_YYH16	99.026	0.0930702	0.00182141
1979_YYH13	GB6917_YYH16	99.7709	0.0400312	9.67556e-22
198_YYH13	564_YYH16	99.5745	0.0504526	2.03573e-07
1980_YYH13	GB6918_YYH16	99.4253	0.0424357	6.96779e-17
1982_YYH13	6920_YYH16	97.4545	0.41961	0.0254842
1983_YYH13	6921_YYH16	92.0635	0.0327365	8.73966e-15
1984_YYH13	6922_YYH16	98.3225	0.151864	2.24735e-12
1985_YYH13	6923_YYH16	99.2236	0.0322818	9.18506e-07
1988_YYH13	8383_YYH16	100	0	NA
1989_YYH13	GB8382_YYH16	94.0914	0.480381	0.00111641
199_YYH13	565_YYH16	100	0	NA
1990_YYH13	GB8381_YYH16	99.8188	0.0461336	0.000329024
1991_YYH13	1567_YYH16	100	0	NA
1992_YYH13	GB1566_YYH16	99.6397	0.0428064	2.39486e-25
1993_YYH13	1564_YYH16	99.2754	0.192808	0.000141937
1994_YYH13	GB1563_YYH16	95.2381	NA	NA
1995_YYH13	1562_YYH16	99.7468	0.028276	7.64449e-07
1996_YYH13	1561_YYH16	99.6656	0.0438961	0.00102858
1997_YYH13	GB1560_YYH16	98.9154	0.176575	0.00178536
1998_YYH13	GB1559_YYH16	98.6226	0.20796	0.000308475
1999_YYH13	1558_YYH16	99.6086	0.0602967	2.10243e-05
2_YYH13	9937_YYH16	99.6086	0.0968765	0.000978544
20_YYH13	GB10584_YYH16	99.7354	0.0319534	6.49932e-06
200_YYH13	566_YYH16	99.5781	0.088341	0.0177455
2000_YYH13	1557_YYH16	98.4791	0.0714458	7.74599e-07
2001_YYH13	GB1556_YYH16	98.3459	0.107435	9.96454e-14
2002_YYH13	1555_YYH16	100	0	NA
2003_YYH13	GB1554_YYH16	99.7271	0.0251463	1.77506e-13
2004_YYH13	GB1553_YYH16	98.7097	0.151752	1.49074e-06
2005_YYH13	GB1552_YYH16	97.786	0.223603	0.00138644
2006_YYH13	1551_YYH16	99.1098	0.147048	0.00427812
2007_YYH13	1550_YYH16	99.7076	0.0521834	0.00102673
2008_YYH13	GB1549_YYH16	99.5742	0.0977382	2.8313e-09
2009_YYH13	1548_YYH16	100	0	NA
201_YYH13	567_YYH16	98.1481	0.273824	0.0180905
2010_YYH13	GB1547_YYH16	100	0	NA
2012_YYH13	1545_YYH16	98.3791	0.219091	1.62338e-08
2013_YYH13	GB1544_YYH16	99.6294	0.0286442	1.97414e-37
2014_YYH13	GB1543_YYH16	97.7327	0.208827	4.71797e-08
2015_YYH13	1542_YYH16	99.3976	0.0924309	0.000765442
2016_YYH13	1541_YYH16	99.661	0.0269787	0
2017_YYH13	1540_YYH16	98.5972	0.0777566	2.44339e-08
2018_YYH13	GB1539_YYH16	96.2416	0.304026	1.70706e-06
2019_YYH13	1538_YYH16	97.3373	0.286116	2.90795e-05
202_YYH13	568_YYH16	99.7561	0.0380573	0.000578555
2020_YYH13	1537_YYH16	97.1088	0.208486	3.5967e-06
2023_YYH13	GB1534_YYH16	99.6593	0.0665307	1.55591e-05
2024_YYH13	GB1533_YYH16	98.5816	0.255504	0.0216477
2025_YYH13	1532_YYH16	99.6564	0.0492437	0.000452709
2026_YYH13	1531_YYH16	98.5267	0.189768	0.000117855
2027_YYH13	1530_YYH16	100	0	NA
203_YYH13	569_YYH16	98.3977	0.200636	2.41121e-09
2030_YYH13	1528_YYH16	98.368	0.0565412	3.98456e-12
2031_YYH13	1527_YYH16	99.7859	0.0169187	4.32075e-11
2033_YYH13	1526_YYH16	99.6377	0.0209569	2.74707e-08
2034_YYH13	1525_YYH16	94.5205	0.480335	0.28199
2035_YYH13	GB1524_YYH16	99.2167	0.0748482	3.73735e-06
2037_YYH13	GB1522_YYH16	98.6717	0.0777586	1.90955e-13
2038_YYH13	1521_YYH16	97.9716	0.112763	9.14617e-12
2039_YYH13	1520_YYH16	99.1398	0.0771785	4.8763e-09
204_YYH13	570_YYH16	99.3151	0.0665706	1.67315e-05
2040_YYH13	1519_YYH16	100	0	NA
2044_YYH13	199_YYH16	99.8088	0.0317466	1.92648e-06
2045_YYH13	198_YYH16	100	0	NA
2047_YYH13	197_YYH16	98.4186	0.160388	2.71224e-12
2048_YYH13	196_YYH16	99.095	0.137361	0.0231049
2049_YYH13	GB195_YYH16	91.7808	0.53599	0.0542694
205_YYH13	GB7061_YYH16	99.8705	0.0170872	2.14306e-21
2050_YYH13	GB194_YYH16	84.3575	0.512217	0.00377288
2051_YYH13	GB193_YYH16	99.4269	0.129966	0.00812892
2053_YYH13	GB191_YYH16	99.3902	0.0345255	2.13792e-14
2054_YYH13	190_YYH16	100	0	NA
2055_YYH13	GB189_YYH16	98.3631	0.264603	0.000655422
2056_YYH13	188_YYH16	98.8281	0.0893156	2.58813e-05
2057_YYH13	GB187_YYH16	98.0658	0.147123	9.69483e-08
2059_YYH13	185_YYH16	98.5591	0.135622	0.000146847
2060_YYH13	GB184_YYH16	90.303	0.716639	0.500732
2061_YYH13	183_YYH16	97.0779	0.161959	1.0351e-06
2062_YYH13	GB182_YYH16	99.0566	0.126917	1.0959e-10
2063_YYH13	GB181_YYH16	99.297	0.11807	1.32906e-06
2064_YYH13	180_YYH16	99.5192	0.0415576	4.62358e-08
2065_YYH13	179_YYH16	97.4834	0.162502	2.16073e-12
2067_YYH13	GB178_YYH16	97.8261	0.153844	3.06172e-07
2068_YYH13	177_YYH16	99.4573	0.0330283	2.35943e-34
207_YYH13	7059_YYH16	99.6785	0.0367843	3.19998e-09
2070_YYH13	175_YYH16	99.7602	0.123923	0.0582789
2071_YYH13	GB174_YYH16	99.7199	0.0592302	1.12554e-05
2072_YYH13	GB173_YYH16	98.2278	0.169191	9.45719e-05
2073_YYH13	GB172_YYH16	90.566	0.346768	0.018314
2074_YYH13	171_YYH16	99.3994	0.0359472	1.5477e-09
2075_YYH13	GB170_YYH16	99.2958	0.0560376	3.98482e-06
2076_YYH13	169_YYH16	98.7915	0.0896628	1.65566e-13
2077_YYH13	168_YYH16	100	0	NA
2078_YYH13	167_YYH16	99.7063	0.0228549	1.48658e-16
208_YYH13	7058_YYH16	100	0	NA
2081_YYH13	GB163_YYH16	98.9831	0.154367	0.00519428
2082_YYH13	162_YYH16	99.734	0.0200373	3.98003e-08
2083_YYH13	GB161_YYH16	100	0	NA
2084_YYH13	GB160_YYH16	98.4252	0.276739	0.0220335
2085_YYH13	159_YYH16	99.4186	0.117561	0.00545132
2087_YYH13	158_YYH16	99.2039	0.0954909	1.1611e-19
2089_YYH13	GB6666_YYH16	99.6454	0.0183746	6.43884e-11
209_YYH13	3864_YYH16	99.449	0.0865323	0.000241862
2090_YYH13	6665_YYH16	98.8736	0.104793	8.82575e-10
2091_YYH13	GB6664_YYH16	99.0099	0.0569942	5.47665e-07
2092_YYH13	6663_YYH16	97.3384	0.166928	0.00544202
2093_YYH13	6662_YYH16	97.651	0.107865	3.40119e-14
2094_YYH13	6661_YYH16	98.9796	0.106049	6.91535e-05
2095_YYH13	GB6660_YYH16	99.085	0.121998	3.90696e-09
2096_YYH13	6659_YYH16	99.1736	0.12771	1.19095e-05
2097_YYH13	GB6658_YYH16	99.7877	0.0264535	2.33268e-07
2098_YYH13	GB6657_YYH16	91.0359	0.625001	0.00453715
2099_YYH13	GB6656_YYH16	99.395	0.0698758	2.4642e-15
210_YYH13	GB3863_YYH16	96.7352	0.493329	0.0126821
2100_YYH13	5531_YYH16	100	NA	NA
2102_YYH13	5529_YYH16	100	0	NA
2103_YYH13	GB5528_YYH16	98.8115	0.156594	6.96438e-05
2104_YYH13	GB5527_YYH16	98.9922	0.206535	0.000124249
2105_YYH13	GB5526_YYH16	99.4845	0.0633715	0.00155592
2106_YYH13	5525_YYH16	100	0	NA
2107_YYH13	5524_YYH16	100	0	NA
2108_YYH13	GB5523_YYH16	98.0978	0.218293	5.81375e-06
2109_YYH13	5522_YYH16	98.5054	0.13439	4.28183e-10
211_YYH13	3862_YYH16	99.6086	0.0329177	5.21312e-11
2110_YYH13	5521_YYH16	99.5633	0.0623999	4.39692e-08
2111_YYH13	GB10536_YYH16	88.8889	0.991612	0.996037
2114_YYH13	4471_YYH16	99.196	0.177322	5.62788e-06
2115_YYH13	4472_YYH16	99.6988	0.0959809	4.30787e-07
2116_YYH13	4473_YYH16	99.5956	0.13453	9.32811e-05
2117_YYH13	4474_YYH16	100	0	NA
2119_YYH13	GB4476_YYH16	99.8668	0.0210621	6.96222e-09
212_YYH13	GB3861_YYH16	98.9811	0.0503006	6.23857e-18
2120_YYH13	GB4477_YYH16	98.3607	1.01176	0.685658
2121_YYH13	4478_YYH16	99.6226	0.074465	0.000241786
2122_YYH13	GB4479_YYH16	98.8722	0.154626	4.74537e-07
2123_YYH13	GB4480_YYH16	99.4444	0.109928	0.0489456
2124_YYH13	4481_YYH16	100	0	NA
2125_YYH13	4482_YYH16	99.5671	0.0438374	1.31092e-07
2127_YYH13	4484_YYH16	97.6109	0.358643	0.0759866
2128_YYH13	GB5797_YYH16	88.4298	1.24815	0.532435
213_YYH13	GB3859_YYH16	99.0544	0.070168	3.6406e-09
2130_YYH13	5795_YYH16	99.0215	0.103223	1.46181e-07
2131_YYH13	GB5794_YYH16	99.6212	0.0362535	0.000464193
2132_YYH13	5793_YYH16	99.2337	0.0967252	0.0015323
2133_YYH13	5792_YYH16	98.5714	0.27798	0.346167
2134_YYH13	5791_YYH16	99.0625	0.110382	0.00012572
2135_YYH13	5790_YYH16	100	0	NA
2136_YYH13	5789_YYH16	99.2105	1.3807	0.772764
2137_YYH13	GB5788_YYH16	98.2709	0.471162	0.15693
2138_YYH13	5787_YYH16	98.4674	0.360818	0.139043
2139_YYH13	5786_YYH16	98.4791	0.135081	1.61324e-07
2140_YYH13	5785_YYH16	98.7138	0.072893	1.23918e-07
2141_YYH13	GB10801_YYH16	99.7222	0.014972	5.4019e-08
2142_YYH13	10802_YYH16	98.3842	0.148641	6.60676e-07
2143_YYH13	359_YYH16	98.497	0.185498	8.20646e-10
2144_YYH13	GB358_YYH16	99.8117	0.0204627	3.99048e-08
2145_YYH13	357_YYH16	100	0	NA
2146_YYH13	356_YYH16	98.8981	0.170311	0.00174374
2147_YYH13	GB355_YYH16	94.7126	0.571302	0.106705
2148_YYH13	GB354_YYH16	99.5238	0.136477	0.000116239
2150_YYH13	353_YYH16	99.0741	0.328735	0.377063
2151_YYH13	GB352_YYH16	99.0268	0.11821	4.85677e-05
2152_YYH13	351_YYH16	99.4135	0.0685906	0.000156577
2153_YYH13	GB3401_YYH16	99.8764	0.0134615	4.67727e-14
2155_YYH13	3399_YYH16	100	0	NA
2156_YYH13	3398_YYH16	99.0937	0.0550685	2.48029e-08
2157_YYH13	GB3397_YYH16	97.2152	0.31296	0.00420584
2158_YYH13	3396_YYH16	99.0726	0.0980296	8.57753e-10
2159_YYH13	GB3395_YYH16	99.712	0.0593263	5.26011e-11
216_YYH13	GB3856_YYH16	99.9029	0.0106857	1.29218e-19
2160_YYH13	3394_YYH16	99.7487	0.0146287	1.5031e-10
2161_YYH13	3393_YYH16	98.3032	0.0695035	3.95018e-24
2163_YYH13	3390_YYH16	99.3226	0.115731	1.69317e-10
2164_YYH13	3389_YYH16	99.2565	0.0736533	0.00012733
2165_YYH13	3388_YYH16	100	NA	NA
2166_YYH13	GB3387_YYH16	98.9316	0.13968	7.00186e-06
2167_YYH13	3386_YYH16	99.7537	0.0128861	8.56273e-15
2168_YYH13	GB3385_YYH16	96.7033	0.145178	1.40367e-06
2169_YYH13	3384_YYH16	99.0274	0.187281	1.63975e-07
217_YYH13	3855_YYH16	100	NA	NA
2170_YYH13	GB3383_YYH16	99.0291	0.063288	4.24973e-07
2171_YYH13	7349_YYH16	95.2055	0.22917	1.69585e-08
2172_YYH13	GB7350_YYH16	98.3136	0.0540025	1.34214e-64
2173_YYH13	7351_YYH16	78.4768	0.282997	7.47889e-23
2174_YYH13	GB7352_YYH16	61.0989	0.346162	1.53e-21
2177_YYH13	GB7355_YYH16	96.4583	0.167703	2.24851e-13
2178_YYH13	GB7356_YYH16	73.9583	2.8803	0.0578951
2181_YYH13	7094_YYH16	95.614	0.156786	4.8627e-10
2182_YYH13	GB7093_YYH16	96.798	0.0957841	2.02052e-11
2183_YYH13	7092_YYH16	100	0	NA
2184_YYH13	7091_YYH16	98.6842	0.21495	0.0996752
2185_YYH13	7090_YYH16	96.4623	0.257538	0.000564751
2186_YYH13	GB7089_YYH16	98.773	0.154794	3.00066e-07
2187_YYH13	7087_YYH16	99.7305	0.0505909	3.11661e-07
2188_YYH13	GB7086_YYH16	99.1304	0.0242413	1.3031e-05
2190_YYH13	GB9826_YYH16	98.8327	0.157094	0.00588234
2192_YYH13	GB10690_YYH16	99.7642	0.0133207	7.23427e-12
2193_YYH13	GB10689_YYH16	99.2079	0.0394863	2.01725e-13
2194_YYH13	GB10688_YYH16	99.1837	0.0433745	4.94832e-08
2195_YYH13	10687_YYH16	100	0	NA
2196_YYH13	GB1815_YYH16	97.3118	0.193669	1.79823e-07
2197_YYH13	1814_YYH16	100	0	NA
2198_YYH13	GB1813_YYH16	99.115	0.264439	0.334658
2199_YYH13	GB1812_YYH16	99.1342	0.0497753	2.78252e-06
22_YYH13	GB6605_YYH16	100	0	NA
220_YYH13	GB3851_YYH16	99.8864	0.0168859	4.13801e-13
2200_YYH13	1811_YYH16	97.8	0.248326	0.000383439
2201_YYH13	1810_YYH16	98.8212	0.0867171	1.40838e-10
2202_YYH13	GB1809_YYH16	99.6032	0.0206851	5.81636e-10
2203_YYH13	GB1808_YYH16	98.5222	0.107641	2.76096e-05
2204_YYH13	GB1807_YYH16	99.2647	0.0593866	2.56591e-12
2205_YYH13	1806_YYH16	97.7887	0.16018	7.38908e-08
2206_YYH13	GB1805_YYH16	99.1922	0.0370319	1.0689e-13
2207_YYH13	1804_YYH16	99.6416	0.0425984	1.22246e-08
2208_YYH13	GB1803_YYH16	99.8252	0.0161495	3.87209e-11
2209_YYH13	GB1802_YYH16	92.5301	0.491824	0.0111274
221_YYH13	GB3850_YYH16	99.3798	0.0848787	9.74254e-16
2210_YYH13	GB1801_YYH16	99.3333	0.0324567	1.7345e-09
2211_YYH13	GB1800_YYH16	99.6032	0.0324116	1.85254e-14
2212_YYH13	GB1799_YYH16	92.8328	1.20193	0.648334
2213_YYH13	1798_YYH16	100	0	NA
2214_YYH13	1797_YYH16	98.8131	0.0201007	3.88578e-18
2215_YYH13	GB1796_YYH16	99.3603	0.0653141	9.24532e-07
2216_YYH13	1795_YYH16	100	0	NA
2217_YYH13	1794_YYH16	99.7368	0.140295	0.113775
2219_YYH13	1792_YYH16	98.6842	0.171059	0.00570223
222_YYH13	3849_YYH16	93.2358	0.308901	0.00161182
2220_YYH13	1791_YYH16	99.8069	0.0373804	1.87556e-05
2221_YYH13	1790_YYH16	99.458	0.0527801	2.75392e-12
2222_YYH13	1789_YYH16	99.2248	0.172968	0.00834623
2223_YYH13	GB1788_YYH16	96.9267	0.493051	0.112552
2224_YYH13	GB1787_YYH16	97.8142	0.169627	1.04051e-07
2225_YYH13	GB1786_YYH16	99.4106	0.078333	3.34107e-06
2226_YYH13	1785_YYH16	98.6807	0.044662	1.90458e-20
2229_YYH13	8854_YYH16	99.2933	0.28388	0.159974
223_YYH13	3848_YYH16	100	0	NA
2231_YYH13	GB10615_YYH16	96.5127	0.299047	6.74119e-09
2232_YYH13	10750_YYH16	100	0	NA
2233_YYH13	9195_YYH16	99.7234	0.019497	1.32195e-17
2234_YYH13	9194_YYH16	98.2998	0.17306	3.39097e-07
2235_YYH13	9193_YYH16	99.0502	0.113202	1.155e-08
2236_YYH13	9192_YYH16	99.1247	0.312208	0.0986847
2237_YYH13	9191_YYH16	98.9437	0.0944754	0.000182484
2238_YYH13	GB9190_YYH16	99.5506	0.0550138	1.30674e-06
2239_YYH13	GB9189_YYH16	99.3852	0.0124513	6.78225e-13
2240_YYH13	10655_YYH16	100	0	NA
2241_YYH13	10654_YYH16	99.6416	0.0323995	4.14945e-06
2242_YYH13	10653_YYH16	100	NA	NA
2243_YYH13	10652_YYH16	99.7159	0.165472	0.140415
2244_YYH13	GB10651_YYH16	99.7126	0.0458222	6.93251e-07
2245_YYH13	9213_YYH16	99.422	0.0923821	0
2246_YYH13	9212_YYH16	100	0	NA
2247_YYH13	GB9211_YYH16	97.619	0.395819	0.0549338
2249_YYH13	10921_YYH16	100	0	NA
225_YYH13	GB10386_YYH16	99.6183	0.034984	6.084e-08
2250_YYH13	GB10920_YYH16	99.7015	0.0333811	5.65613e-06
2251_YYH13	10919_YYH16	100	0	NA
2252_YYH13	10165_YYH16	99.6269	0.0537063	9.78828e-12
2253_YYH13	10164_YYH16	97.3597	0.108048	3.70103e-05
2254_YYH13	GB10163_YYH16	100	0	NA
2256_YYH13	GB10255_YYH16	99.3548	0.0661415	3.80065e-07
2257_YYH13	10256_YYH16	100	0	NA
2258_YYH13	GB10257_YYH16	99.1525	0.0778298	0.000121297
2259_YYH13	GB8354_YYH16	99.4429	0.0462102	5.75772e-06
2260_YYH13	GB8355_YYH16	97.9008	0.200263	2.39912e-06
2261_YYH13	8356_YYH16	99.2982	0.102175	0.00199907
2262_YYH13	8357_YYH16	99.0683	0.123584	0.000769082
2263_YYH13	GB8358_YYH16	99.654	0.041095	1.24439e-08
[truncated: 8,236 more rows]

## Sheet: GD12-YYH16
Gene1	Gene2	PID	Ka/Ks	E-value
100_GD12	GB3260_YYH16	100	0	NA
101_GD12	973_YYH16	100	0	NA
102_GD12	974_YYH16	97.87	0.166323	0.000168539
1087_GD12	10981_YYH16	99.8	0.0320743	2.16684e-06
1134_GD12	7921_YYH16	97.84	0.656017	0.436951
114_GD12	GB5421_YYH16	99.54	0.0342735	4.08351e-15
115_GD12	6239_YYH16	98.47	0.170263	0.000396423
1158_GD12	2271_YYH16	100	0	NA
1207_GD12	4299_YYH16	99.62	0.0143969	1.12387e-10
1216_GD12	GB6758_YYH16	100	0	NA
1220_GD12	11197_YYH16	95.63	0.52516	0.308598
126_GD12	8446_YYH16	98.49	0.207235	0.000263257
130_GD12	740_YYH16	98.99	NA	NA
1409_GD12	6124_YYH16	98.97	0.13003	0.00241737
1439_GD12	10003_YYH16	98.09	0.523471	0.387617
1441_GD12	GB10220_YYH16	95.25	0.495051	0.0919513
148_GD12	GB11678_YYH16	98.88	0.384241	0.0424314
1491_GD12	8386_YYH16	99.34	0.0953233	6.57278e-08
152_GD12	1150_YYH16	100	0	NA
1555_GD12	9142_YYH16	99.84	0.0162151	2.28459e-11
1571_GD12	10898_YYH16	45.39	0.785409	0.364959
1593_GD12	11619_YYH16	98.35	0.117304	0.000751613
1597_GD12	1985_YYH16	96	0.412012	0.183837
16311_GD12	GB11343_YYH16	87.9	0.335151	8.14275e-05
16611_GD12	4460_YYH16	100	0	NA
1766_GD12	4788_YYH16	98.03	0.260114	0.000116167
18212_GD12	2456_YYH16	99.43	0.0729434	2.26522e-08
18303_GD12	9793_YYH16	98.36	0.120183	3.58585e-06
18304_GD12	GB9792_YYH16	97.6	0.175853	3.07523e-06
18943_GD12	10980_YYH16	99	0.111302	0.000434088
19_GD12	6041_YYH16	100	0	NA
19014_GD12	9123_YYH16	99.26	0.107555	0.0303039
19015_GD12	9122_YYH16	97.01	0.266209	0.00155971
19316_GD12	GB478_YYH16	99.3	0.0366946	1.02054e-07
19322_GD12	GB9892_YYH16	97.83	0.104761	1.51528e-06
19323_GD12	9893_YYH16	97.74	0.108843	4.32912e-06
19326_GD12	8173_YYH16	99.87	0.00901214	3.22477e-21
19327_GD12	8172_YYH16	100	0	NA
19330_GD12	10123_YYH16	98.53	0.0911059	0.000883689
19331_GD12	10122_YYH16	97.91	0.281719	0.059941
19332_GD12	GB10121_YYH16	99.43	0.15554	0.0028769
19333_GD12	10120_YYH16	100	NA	NA
19334_GD12	GB9320_YYH16	99.5	0.032404	3.01107e-08
19336_GD12	9322_YYH16	100	0	NA
19337_GD12	9323_YYH16	96.51	0.0559572	2.24813e-08
19340_GD12	GB7923_YYH16	98.3	0.191374	0.000698797
19344_GD12	GB424_YYH16	99.63	0.0293292	2.8012e-11
19347_GD12	421_YYH16	98.39	0.0879361	1.35704e-08
19350_GD12	418_YYH16	98.93	0.104927	2.13122e-08
19351_GD12	GB1933_YYH16	99.28	0.148887	0.00441772
19352_GD12	GB1932_YYH16	99.6	0.0294767	2.1555e-06
19356_GD12	10608_YYH16	99.21	0.267075	0.0182485
19358_GD12	3561_YYH16	99.52	0.112263	0.00464011
19359_GD12	3562_YYH16	100	0	NA
19360_GD12	3563_YYH16	100	0	NA
19363_GD12	GB7888_YYH16	100	0	NA
19365_GD12	GB7890_YYH16	74.42	0.0337809	8.87784e-12
19367_GD12	10811_YYH16	96.6	0.328752	0.0144968
19369_GD12	10813_YYH16	98.41	0.449588	0.330709
19370_GD12	8243_YYH16	99.7	0.040548	5.92242e-09
19371_GD12	8244_YYH16	98.35	0.525787	0.486007
19372_GD12	GB11103_YYH16	99.16	0.023991	2.0182e-08
19373_GD12	11102_YYH16	99.49	0.009332	8.19136e-16
19374_GD12	11101_YYH16	97.46	0.0925256	4.43115e-09
19380_GD12	4686_YYH16	97.06	0.22118	1.46368e-09
19381_GD12	GB4685_YYH16	97.88	0.159795	0.000114731
19384_GD12	GB4682_YYH16	98.86	0.0606233	1.11197e-07
19387_GD12	GB4678_YYH16	99.14	0.137768	0.00207674
19388_GD12	4677_YYH16	91.7	0	NA
19393_GD12	10227_YYH16	99.74	0.0118026	2.5169e-10
19394_GD12	10226_YYH16	99.73	0.0330506	4.84472e-06
19395_GD12	10225_YYH16	98.2	0.0664946	0.000708312
19396_GD12	10224_YYH16	99.78	0.00749683	3.54996e-17
19397_GD12	10223_YYH16	100	0	NA
19399_GD12	9177_YYH16	100	0	NA
19400_GD12	9178_YYH16	97.39	0.156377	0.00539461
19402_GD12	GB10315_YYH16	93.57	0.325833	1.47854e-05
19403_GD12	4126_YYH16	98.32	0.124541	1.39835e-07
19406_GD12	GB4129_YYH16	98.01	0.0917442	2.29812e-09
19407_GD12	4130_YYH16	98.61	0.0707183	6.32428e-14
19415_GD12	6411_YYH16	99.85	0.0150754	4.98524e-14
19416_GD12	6410_YYH16	99.62	0.0297285	3.88264e-06
19418_GD12	6408_YYH16	98.83	0.349198	0.187364
19420_GD12	6406_YYH16	98.1	0.0822061	2.25772e-10
19431_GD12	GB4581_YYH16	99.49	0.0559666	1.96773e-08
19433_GD12	GB603_YYH16	98.39	0.0722805	3.26597e-15
19440_GD12	8547_YYH16	100	0	NA
19441_GD12	8548_YYH16	99.69	0.0448457	6.44463e-19
19442_GD12	GB208_YYH16	94.31	0.138845	0.000105268
19443_GD12	GB209_YYH16	97.65	0.0805098	2.53221e-17
19457_GD12	2787_YYH16	98.98	0.0643701	2.76969e-11
19458_GD12	2786_YYH16	99.2	0	NA
19459_GD12	2784_YYH16	99.01	0.0626277	2.74777e-12
19460_GD12	GB4486_YYH16	99.67	0.0331013	9.00586e-16
19461_GD12	4487_YYH16	98.96	0.0680681	1.68827e-08
19462_GD12	4488_YYH16	94.94	0.19223	0.000186406
19464_GD12	4491_YYH16	99.43	0.0573569	3.23616e-13
19465_GD12	GB4492_YYH16	99.24	0.0665271	1.73521e-16
19466_GD12	GB1860_YYH16	99.82	0.0161757	4.14805e-11
19467_GD12	1861_YYH16	98.84	0.272481	3.72823e-06
19468_GD12	1862_YYH16	99.15	0.0671215	7.06441e-11
19469_GD12	8792_YYH16	99.63	0.0374535	1.57605e-08
19472_GD12	GB8789_YYH16	98.77	0.0838765	9.65182e-18
19476_GD12	GB4999_YYH16	97.4	0.3854	0.198902
19478_GD12	10747_YYH16	99.14	0.0565849	8.67566e-06
19486_GD12	9281_YYH16	97.28	0.195791	3.50998e-08
19487_GD12	9280_YYH16	97.74	0.308932	0.00623265
19488_GD12	9279_YYH16	100	0	NA
19489_GD12	9278_YYH16	98.39	0.115836	3.72593e-10
19490_GD12	9945_YYH16	98.12	0.315297	0.0813802
19495_GD12	4950_YYH16	99.12	0.0605824	3.75683e-08
19496_GD12	4949_YYH16	99.66	0.0474151	1.64949e-07
19498_GD12	4946_YYH16	98.03	0.299418	0.0343455
19500_GD12	5673_YYH16	98.59	0.363278	0.141197
19501_GD12	7838_YYH16	99.61	0.057574	1.9385e-16
19502_GD12	7839_YYH16	100	0	NA
19503_GD12	7840_YYH16	100	0	NA
19504_GD12	7841_YYH16	99.81	0.0123134	2.32933e-14
19505_GD12	7842_YYH16	99.5	0.0304723	2.92345e-06
19507_GD12	GB5152_YYH16	99.7	0.0828995	0.014669
19510_GD12	GB8798_YYH16	99.55	0.0262213	4.67052e-07
19511_GD12	GB8797_YYH16	98.83	0.103483	3.38219e-07
19513_GD12	GB8795_YYH16	99.35	0.0877746	0.000590463
19521_GD12	1591_YYH16	97.04	0.503625	0.151428
19522_GD12	1590_YYH16	99.05	0.141855	0.000284594
19523_GD12	1589_YYH16	99.41	0.0344092	4.43089e-15
19524_GD12	1588_YYH16	100	0	NA
19526_GD12	1586_YYH16	99.53	0.0533777	0.00113699
19528_GD12	GB1584_YYH16	98.03	0.0914001	9.78453e-10
19529_GD12	GB1583_YYH16	99.61	0	NA
19531_GD12	GB1581_YYH16	100	0	NA
19532_GD12	1580_YYH16	100	NA	NA
19533_GD12	1579_YYH16	98.97	0.0965088	8.96578e-14
19534_GD12	GB1578_YYH16	99.59	0.0456166	4.21441e-08
19536_GD12	GB1577_YYH16	100	0	NA
19539_GD12	GB4670_YYH16	97.02	0.0325043	4.01397e-06
19545_GD12	2027_YYH16	98.72	0.0552862	3.85902e-08
19548_GD12	GB506_YYH16	91.98	0.0699614	3.04491e-09
19556_GD12	GB6310_YYH16	98.79	0.178803	0.00129365
19560_GD12	9762_YYH16	100	0	NA
19562_GD12	9356_YYH16	99.74	0.0226891	3.02905e-08
19563_GD12	5579_YYH16	99.78	0.0159652	1.34407e-17
19564_GD12	GB5580_YYH16	99.28	0.0283604	1.90053e-15
19565_GD12	GB5581_YYH16	95.06	0.260056	0.000175285
19566_GD12	5582_YYH16	94.9	0.30369	2.8847e-07
19570_GD12	2996_YYH16	99.11	0.0909058	6.6726e-12
19571_GD12	2997_YYH16	98.76	0.159282	3.41953e-05
19573_GD12	8252_YYH16	96.43	0.387203	0.317738
19575_GD12	8254_YYH16	98.48	0.229188	0.00232946
19577_GD12	GB8257_YYH16	98.86	NA	NA
19588_GD12	1086_YYH16	99.59	0.0351414	6.56034e-09
19589_GD12	6994_YYH16	99.47	0.0430935	3.96328e-06
19590_GD12	757_YYH16	99.34	0.0785455	3.71772e-08
19593_GD12	10342_YYH16	100	NA	NA
19595_GD12	6083_YYH16	98.25	0.111114	8.2124e-08
19596_GD12	GB6082_YYH16	97.29	0.18121	1.08541e-05
19597_GD12	6081_YYH16	100	0	NA
19599_GD12	7861_YYH16	54.44	0.027142	8.47824e-14
19606_GD12	GB8365_YYH16	98.92	0.108343	7.31792e-10
19608_GD12	GB10719_YYH16	95.02	0.41124	0.0242867
19609_GD12	10921_YYH16	100	0	NA
19611_GD12	GB9211_YYH16	96.15	0.348119	0.00605409
19612_GD12	9212_YYH16	100	0	NA
19614_GD12	GB10651_YYH16	95.98	0.0472988	1.72727e-06
19615_GD12	10652_YYH16	100	0	NA
19616_GD12	10653_YYH16	100	#NAME?	NA
19617_GD12	10654_YYH16	100	0	NA
19618_GD12	10655_YYH16	99.79	0.046745	0.00020726
19619_GD12	GB9189_YYH16	99.8	0.0228237	3.21134e-08
19620_GD12	GB8673_YYH16	98.76	0.0713196	3.52218e-14
19621_GD12	11313_YYH16	99.45	0.0659509	1.52501e-05
19624_GD12	GB2280_YYH16	99.2	0.0918369	5.12536e-10
19625_GD12	2281_YYH16	100	0	NA
19627_GD12	9372_YYH16	99.35	0.0256061	1.29794e-09
19628_GD12	GB9371_YYH16	96.67	0.548574	0.319073
19629_GD12	9370_YYH16	96.48	0.218832	0.00414582
19630_GD12	GB9369_YYH16	98.82	0.156973	0.000129361
19631_GD12	GB9368_YYH16	99.14	0.103095	4.01906e-05
19635_GD12	5155_YYH16	100	0	NA
19641_GD12	3386_YYH16	99.75	0.0154847	2.06572e-12
19643_GD12	3388_YYH16	100	NA	NA
19645_GD12	5496_YYH16	100	0	NA
19646_GD12	5497_YYH16	99.43	0.0625207	0.0137442
19647_GD12	GB5498_YYH16	98.94	0.129402	0.000146365
19650_GD12	GB10135_YYH16	98.83	0.132105	4.37133e-05
19653_GD12	11076_YYH16	100	0	NA
19654_GD12	11075_YYH16	100	0	NA
19656_GD12	9580_YYH16	99.75	0.024423	4.24771e-23
19659_GD12	6858_YYH16	98.59	0.316109	0.0702494
19661_GD12	4109_YYH16	99.42	0.0733299	2.37039e-05
19662_GD12	4110_YYH16	98.96	0.0806892	2.14614e-13
19665_GD12	GB3502_YYH16	99.55	0.0398185	4.12767e-14
19666_GD12	3501_YYH16	98.4	0.119517	0.00166201
19671_GD12	600_YYH16	100	0	NA
19672_GD12	GB599_YYH16	99.5	0.165193	0.24578
19676_GD12	3164_YYH16	98.69	0.130372	0.00167731
19677_GD12	3163_YYH16	99.4	0.06062	0.00213238
19679_GD12	5997_YYH16	99.37	0.0745496	2.76764e-13
19680_GD12	5998_YYH16	100	0	NA
19685_GD12	GB10865_YYH16	98.26	0.447535	0.139319
19688_GD12	4541_YYH16	100	0	NA
19689_GD12	4540_YYH16	99.57	0.0162346	1.09731e-07
19695_GD12	GB10509_YYH16	97.62	0.835054	0.681018
19696_GD12	10510_YYH16	100	0	NA
19699_GD12	GB5828_YYH16	98.35	0.262694	0.0492567
1970_GD12	2426_YYH16	97.62	0.122752	7.97649e-10
19700_GD12	5827_YYH16	97.25	0.116764	3.86443e-12
19701_GD12	GB5826_YYH16	98.19	0.213899	0.00361553
19702_GD12	5825_YYH16	98.83	0.0644139	9.03342e-08
19704_GD12	10710_YYH16	25.12	0.196414	3.9268e-24
19711_GD12	7718_YYH16	99.59	0.0754514	0.0113376
19712_GD12	7719_YYH16	100	0	NA
19713_GD12	GB7429_YYH16	99.19	0.293207	0.0104977
19724_GD12	8824_YYH16	96.18	0.139634	5.01712e-07
19729_GD12	GB7617_YYH16	99.16	0.125891	0.0111731
19730_GD12	7618_YYH16	100	0	NA
19732_GD12	GB8405_YYH16	100	0	NA
19733_GD12	8404_YYH16	100	0	NA
19736_GD12	2480_YYH16	100	0	NA
19737_GD12	2479_YYH16	99.47	0.0402778	2.5937e-16
19738_GD12	2478_YYH16	100	0	NA
19740_GD12	GB10014_YYH16	98.78	0.0754729	1.38131e-12
19742_GD12	10013_YYH16	98.15	0.136426	2.14049e-05
19743_GD12	GB10012_YYH16	99.51	0.0262458	6.36004e-14
19744_GD12	10011_YYH16	99.65	0.0428031	4.84072e-09
19745_GD12	9625_YYH16	99.82	0.0361933	9.26442e-06
19746_GD12	GB9626_YYH16	99.53	0.0345763	2.45541e-14
19747_GD12	9627_YYH16	98.9	0.0126593	8.44988e-15
19750_GD12	10693_YYH16	100	0	NA
19752_GD12	GB10691_YYH16	96.83	0.158727	2.5866e-08
19756_GD12	8849_YYH16	99.7	0.0354274	1.36686e-05
19757_GD12	8850_YYH16	98.61	0.679277	0.497119
19763_GD12	6839_YYH16	99.49	0.0784594	0.000197715
19764_GD12	6838_YYH16	100	0	NA
19766_GD12	GB6836_YYH16	98.24	0.470399	0.162937
19771_GD12	GB3971_YYH16	99.43	0.0681498	5.10604e-05
19781_GD12	1504_YYH16	99.33	0.0307802	1.54782e-15
19782_GD12	GB1505_YYH16	99.45	0.0934302	0.000838875
19783_GD12	1506_YYH16	100	0	NA
19785_GD12	8586_YYH16	82.57	0.506369	2.41756e-05
19790_GD12	5304_YYH16	95.06	0.0673868	3.02468e-09
19795_GD12	6281_YYH16	100	0	NA
19797_GD12	6283_YYH16	99.45	0.0560807	1.98502e-13
19798_GD12	6284_YYH16	99.84	0.0387617	1.55016e-05
19799_GD12	6285_YYH16	99.64	0.0338371	3.86963e-14
19800_GD12	7953_YYH16	99.03	0.0860829	1.20637e-05
19804_GD12	7956_YYH16	96.46	0.474593	0.065034
19806_GD12	9947_YYH16	99.12	0.325136	0.256333
19808_GD12	7008_YYH16	99.11	0.0928887	0.00129781
19813_GD12	GB9005_YYH16	100	0	NA
19815_GD12	1444_YYH16	98.22	0.478348	0.354045
19817_GD12	1442_YYH16	99.67	0.0788416	0.0135783
19818_GD12	GB1441_YYH16	98.73	0.0504895	2.53276e-12
19820_GD12	GB1438_YYH16	99.82	0.0114554	2.33548e-16
19821_GD12	GB1437_YYH16	98.94	0.0769717	1.3048e-09
19823_GD12	1435_YYH16	99.73	0.034908	2.21444e-05
19824_GD12	1434_YYH16	99.86	0.0229346	0
19825_GD12	1433_YYH16	100	0	NA
19826_GD12	1432_YYH16	99.23	0.181079	0.00032172
19827_GD12	GB1431_YYH16	98.34	0.516356	0.210698
19832_GD12	809_YYH16	99.64	0.0216281	1.06295e-17
19834_GD12	807_YYH16	96.52	0.0644726	2.97869e-08
19835_GD12	806_YYH16	99.41	0.0152428	1.60091e-11
19837_GD12	GB804_YYH16	97.98	0.303018	0.0267029
19838_GD12	802_YYH16	98.82	0.110061	2.72473e-05
19840_GD12	GB800_YYH16	99.39	0.0486151	1.24257e-09
19841_GD12	799_YYH16	99.03	0.0650366	1.91621e-15
19847_GD12	6305_YYH16	99.55	0.0488707	9.27851e-11
19848_GD12	GB6304_YYH16	99.78	0.0127216	6.99519e-23
19849_GD12	GB6303_YYH16	98.36	0.070556	2.0257e-09
19850_GD12	6302_YYH16	97.85	0.279824	0.00171562
19851_GD12	GB6301_YYH16	98.91	0.251732	0.0314357
19853_GD12	6299_YYH16	99.72	0.0241507	7.09202e-16
19860_GD12	9250_YYH16	98.67	0.0996677	1.15719e-16
19861_GD12	9251_YYH16	99.55	0.0171294	1.64673e-10
19862_GD12	9252_YYH16	100	0	NA
19863_GD12	GB9253_YYH16	99.51	0.0667327	0.00292316
19864_GD12	9254_YYH16	100	0	NA
19865_GD12	9847_YYH16	100	0	NA
19867_GD12	9577_YYH16	99.66	0.0719332	0.00266359
19872_GD12	GB3622_YYH16	98.4	0.195063	1.37681e-05
19873_GD12	3621_YYH16	99.78	0.0628086	2.71536e-06
19875_GD12	3619_YYH16	99.17	0.022774	6.44812e-10
19876_GD12	3618_YYH16	100	0	NA
19877_GD12	GB3617_YYH16	97.88	0.0819431	5.01224e-07
19881_GD12	GB3614_YYH16	99.65	0.086855	2.55374e-05
19882_GD12	3613_YYH16	98.65	0.0938078	1.97257e-19
19883_GD12	3612_YYH16	100	0	NA
19884_GD12	3611_YYH16	99.63	0.0318117	3.61157e-06
19885_GD12	3610_YYH16	98.81	0.080729	2.14639e-07
19889_GD12	8062_YYH16	97.45	0.215497	0.00407737
19890_GD12	8420_YYH16	99.59	0.353545	0.387958
19898_GD12	2516_YYH16	99.31	0.176975	0.044606
19905_GD12	GB1423_YYH16	99.03	0.0853637	2.73488e-05
19907_GD12	1425_YYH16	99.78	0.0520654	0.00380853
19908_GD12	9215_YYH16	99.34	0.0747067	8.15734e-07
19909_GD12	9214_YYH16	99.57	0.0161344	5.99651e-11
19910_GD12	GB8110_YYH16	82.92	0.732074	0.614062
19915_GD12	GB10907_YYH16	99.34	0.20478	0.0640733
19918_GD12	11189_YYH16	94.65	0.153864	0.00265929
19921_GD12	3236_YYH16	96.83	0.314137	5.78923e-05
19924_GD12	3233_YYH16	100	0	NA
19925_GD12	3232_YYH16	98.58	0.0763983	5.25948e-09
19927_GD12	410_YYH16	100	0	NA
19928_GD12	409_YYH16	98.36	0.0920442	5.20442e-13
19931_GD12	GB11160_YYH16	99.02	0.0541449	5.8439e-06
19933_GD12	6790_YYH16	100	0	NA
19935_GD12	11302_YYH16	98.63	0.362414	0.115226
19936_GD12	6820_YYH16	100	0	NA
19937_GD12	6821_YYH16	99.47	0.105865	0.00235133
19938_GD12	GB6822_YYH16	99.48	0.016373	9.03306e-11
19939_GD12	6823_YYH16	98.17	0.19214	0.00140009
19940_GD12	6824_YYH16	89.07	0.205362	9.24438e-05
19941_GD12	GB6825_YYH16	98.25	0.326672	0.0600337
19947_GD12	GB2742_YYH16	97.1	0.140713	7.52494e-12
19948_GD12	GB262_YYH16	99.26	0.145746	0.000469098
19952_GD12	258_YYH16	100	0	NA
19954_GD12	GB6486_YYH16	99.7	0.0374975	3.35691e-05
19955_GD12	6485_YYH16	99.5	0.0431042	8.38726e-09
19963_GD12	GB1084_YYH16	99.17	0.242162	0.021135
19965_GD12	GB1082_YYH16	99.6	0.0572562	0
19966_GD12	1081_YYH16	95.24	0.0533939	0.00121849
19968_GD12	1079_YYH16	99	0.0349047	6.54063e-06
19969_GD12	1078_YYH16	99.84	0.0198628	2.2337e-10
19970_GD12	1077_YYH16	99.63	0.0268839	1.16005e-07
19972_GD12	1075_YYH16	99.41	0.0863965	7.56094e-06
19974_GD12	1073_YYH16	100	0	NA
19976_GD12	10384_YYH16	98.98	0.216616	0.00742272
19977_GD12	10383_YYH16	99.77	0.0404011	0
19979_GD12	8217_YYH16	100	0	NA
19982_GD12	8213_YYH16	98.79	0.294631	0.0448055
19986_GD12	8209_YYH16	99.56	0.0523761	4.52267e-07
19987_GD12	11477_YYH16	99.76	0.0508907	0.000544502
19989_GD12	GB1892_YYH16	97.32	0.0906875	1.70489e-10
19991_GD12	1894_YYH16	100	0	NA
19992_GD12	1895_YYH16	99.37	0	NA
19993_GD12	7883_YYH16	100	0	NA
19994_GD12	7882_YYH16	99.75	0.0309676	2.81934e-06
19996_GD12	7880_YYH16	100	0	NA
19998_GD12	GB7878_YYH16	99.89	0.0251119	1.39678e-07
19999_GD12	GB8368_YYH16	98.11	0.33306	0.0803004
20001_GD12	2031_YYH16	99.83	0.0219081	6.3357e-09
20004_GD12	10438_YYH16	98.8	0.0741083	4.36526e-09
20006_GD12	9806_YYH16	92.16	0	NA
20007_GD12	9805_YYH16	99.72	0.194218	0.171258
20014_GD12	GB742_YYH16	99.33	0.106115	0.00605262
20015_GD12	743_YYH16	100	0	NA
20017_GD12	GB745_YYH16	96.89	0.766655	0.603774
20020_GD12	GB748_YYH16	99.6	0.0854717	0.0160834
20022_GD12	2227_YYH16	100	0	NA
20023_GD12	2228_YYH16	100	0	NA
20024_GD12	GB2229_YYH16	99.1	0.112006	0.000148047
20025_GD12	2230_YYH16	98.5	0.14233	1.70095e-09
20029_GD12	2235_YYH16	99	0.0434532	0.000151687
20031_GD12	2237_YYH16	98.78	0.091042	6.12578e-08
20032_GD12	2238_YYH16	99.51	0.0794862	2.26839e-06
20033_GD12	GB4477_YYH16	98.91	0.671952	0.567146
20034_GD12	4478_YYH16	99.81	0.0601704	0.00317025
20036_GD12	GB4480_YYH16	100	0	NA
20037_GD12	4481_YYH16	99.32	0.0899778	0.00651748
20038_GD12	4482_YYH16	99.57	0.0413594	7.28286e-08
20040_GD12	4484_YYH16	98.63	0.17557	0.000130789
20041_GD12	3608_YYH16	98.34	0.153865	0.000289232
20044_GD12	5665_YYH16	40.82	0.121595	9.24322e-33
20048_GD12	3570_YYH16	98.83	0.136754	8.28543e-07
20053_GD12	GB7238_YYH16	97.53	0.145196	4.73175e-07
20060_GD12	5917_YYH16	97.52	0.0819689	0.0146938
20062_GD12	5916_YYH16	99.36	0.132184	0.000164071
20063_GD12	5915_YYH16	99.43	0.0665017	9.81547e-11
20065_GD12	GB5912_YYH16	98.08	0.381431	0.0413071
20066_GD12	5911_YYH16	98.39	0.344866	0.0169937
20067_GD12	5910_YYH16	100	0	NA
20068_GD12	5909_YYH16	96.95	0.835835	0.617978
20069_GD12	5908_YYH16	99.65	0.0167282	3.32228e-09
20072_GD12	5905_YYH16	99.85	0.0176093	9.56859e-10
20073_GD12	5904_YYH16	99.43	0.0673842	0.0085409
20077_GD12	9226_YYH16	98.71	0.200794	0.0121379
20082_GD12	5147_YYH16	95.87	0	NA
20083_GD12	5148_YYH16	98.7	0.325012	0.36695
20084_GD12	5149_YYH16	99.62	0.0419354	0.000116984
20091_GD12	901_YYH16	94.98	0.123791	1.87339e-05
20092_GD12	900_YYH16	97.08	0.35371	0.0162714
20093_GD12	899_YYH16	100	0	NA
20094_GD12	898_YYH16	99.53	0.0698285	0.00548279
201_GD12	GB10804_YYH16	98.64	0.151085	2.92189e-07
20100_GD12	GB10850_YYH16	95.9	1.07777	0.965794
20102_GD12	341_YYH16	98.82	0.0799145	2.19588e-09
20103_GD12	GB340_YYH16	99.41	0.0441381	0.000110099
20104_GD12	339_YYH16	100	0	NA
20115_GD12	326_YYH16	98.4	0.128176	3.55949e-16
20118_GD12	6335_YYH16	96.56	0.0822076	8.07951e-10
20124_GD12	8671_YYH16	98.28	0.117791	2.47283e-09
20128_GD12	GB3442_YYH16	99.74	0.0352768	2.6018e-12
20129_GD12	3440_YYH16	100	0	NA
20131_GD12	3438_YYH16	99.72	0.051934	0.00103721
20133_GD12	3436_YYH16	100	0	NA
20134_GD12	GB3435_YYH16	99.79	0.0206093	1.42118e-18
20135_GD12	3434_YYH16	100	0	NA
20141_GD12	10845_YYH16	98.3	0.144189	4.34278e-06
20142_GD12	GB10844_YYH16	98.92	0.182194	0.00204298
20148_GD12	27_YYH16	94.29	0.680604	0.313381
20152_GD12	24_YYH16	98.41	0.135509	2.34209e-06
20153_GD12	23_YYH16	97.6	0.183941	6.38204e-15
20155_GD12	21_YYH16	99.5	0.0573889	0.0112635
20156_GD12	20_YYH16	99.2	0.0723676	8.28633e-05
20158_GD12	7738_YYH16	99.24	0.10664	4.14305e-07
20162_GD12	7740_YYH16	100	0	NA
20163_GD12	7741_YYH16	99.63	0.0426044	0.000223946
20164_GD12	GB8860_YYH16	99.64	0.0208058	7.04788e-17
20169_GD12	8865_YYH16	100	0	NA
20174_GD12	4766_YYH16	99.53	0.0831672	0.00951082
20176_GD12	GB9027_YYH16	98.86	0.0267113	0
20181_GD12	8743_YYH16	92.86	0.250238	0.000420737
20182_GD12	GB8742_YYH16	98.17	0.296835	0.0017036
20185_GD12	GB9329_YYH16	99.07	0.0579615	0.00322226
20186_GD12	GB9328_YYH16	100	0	NA
20187_GD12	9327_YYH16	100	0	NA
20190_GD12	GB7133_YYH16	100	0	NA
20192_GD12	GB9508_YYH16	99.44	0.189601	0.0167498
20193_GD12	GB9507_YYH16	99.23	0.105062	0.0424789
20194_GD12	9506_YYH16	97.74	1.23968	0.996407
20195_GD12	GB9505_YYH16	98.95	0.52284	0.385337
20197_GD12	10808_YYH16	100	0	NA
20199_GD12	4996_YYH16	98.95	0.319724	0.0198244
20204_GD12	GB4476_YYH16	100	0	NA
20207_GD12	1864_YYH16	100	0	NA
20213_GD12	1968_YYH16	100	0	NA
20218_GD12	7210_YYH16	91.67	0.05417	0.000507979
20223_GD12	7215_YYH16	100	0	NA
20225_GD12	GB10829_YYH16	99.06	0.315585	0
20228_GD12	GB7130_YYH16	97.87	0.259332	0.000609833
20230_GD12	8732_YYH16	100	0	NA
20233_GD12	4207_YYH16	97.39	0.331569	0.178126
20235_GD12	GB4205_YYH16	100	0	NA
20236_GD12	4204_YYH16	99.64	0.0245745	1.71894e-08
20238_GD12	4202_YYH16	99.28	0.0602416	1.18231e-11
20242_GD12	7758_YYH16	98.79	0.109854	0.000173327
20243_GD12	7757_YYH16	98.53	0.10636	4.84455e-06
20244_GD12	7756_YYH16	99.57	0.0398976	3.12395e-09
20245_GD12	7755_YYH16	98.94	0.0454941	1.4162e-07
20246_GD12	7754_YYH16	98.57	0.0321115	4.08373e-10
20247_GD12	7753_YYH16	98.96	0.0853076	2.30195e-08
20248_GD12	GB7752_YYH16	99.49	0.0523917	1.47289e-05
20251_GD12	GB9100_YYH16	98.03	0.49999	0.0714086
20254_GD12	GB5081_YYH16	99.44	0.0532698	0.000705329
20255_GD12	GB5080_YYH16	94.9	0.0402726	2.95936e-13
20258_GD12	GB10252_YYH16	100	NA	NA
20259_GD12	8579_YYH16	100	0	NA
20264_GD12	GB2788_YYH16	99.37	0.112882	1.86159e-10
20265_GD12	2789_YYH16	99.26	0.0851024	3.50889e-07
20266_GD12	2790_YYH16	100	0	NA
20273_GD12	GB8360_YYH16	98.72	0.171376	0.0168674
20274_GD12	8359_YYH16	99.7	0.0848916	0.0273324
20275_GD12	8301_YYH16	100	0	NA
20276_GD12	8300_YYH16	100	0	NA
20277_GD12	8299_YYH16	99.48	0.0288792	1.1159e-08
20280_GD12	1905_YYH16	100	0	NA
20281_GD12	GB1906_YYH16	98.57	0.0745619	1.74014e-11
20282_GD12	GB1907_YYH16	97.44	0.113562	2.07097e-08
20283_GD12	1908_YYH16	95.09	0.284852	1.44294e-07
20290_GD12	GB5503_YYH16	99.38	0.0291823	1.26009e-23
20291_GD12	GB9143_YYH16	96.89	0.293803	2.42344e-06
20295_GD12	GB10587_YYH16	98.29	0.169901	0.00332025
20296_GD12	GB10588_YYH16	97.12	0.546836	0.2207
20299_GD12	547_YYH16	96.72	0.212612	0.000244915
20300_GD12	546_YYH16	100	0	NA
20301_GD12	545_YYH16	97.13	0.28114	0.00645136
20310_GD12	GB3464_YYH16	99.02	0.0728236	0.00900046
20311_GD12	GB3463_YYH16	99.23	0.0668318	4.36663e-09
20316_GD12	9657_YYH16	97.4	0.614867	0.238637
20317_GD12	7235_YYH16	100	0	NA
20319_GD12	1275_YYH16	99.77	0.0508508	0.00032984
20320_GD12	GB1276_YYH16	99.44	0.0576153	6.5772e-09
20324_GD12	GB1280_YYH16	98.32	0.263053	0.0824697
20327_GD12	GB1284_YYH16	99.84	0.00825752	9.8806e-16
20328_GD12	1285_YYH16	99.54	0.0299807	8.66722e-06
20334_GD12	GB1291_YYH16	99.58	0.0693271	6.45651e-15
20335_GD12	1292_YYH16	99.04	0.0754221	1.55796e-08
20336_GD12	1293_YYH16	97.53	0.42476	0.0845334
20337_GD12	1294_YYH16	100	0	NA
20339_GD12	1297_YYH16	97.92	0.214351	0.00110468
20341_GD12	5158_YYH16	98.82	0.135357	5.26816e-07
20346_GD12	GB6464_YYH16	99.06	0.0931823	0.000842806
20349_GD12	3079_YYH16	100	0	NA
20350_GD12	GB3080_YYH16	98.47	0.048709	1.03703e-12
20351_GD12	3081_YYH16	100	0	NA
20352_GD12	GB3082_YYH16	99.63	0.0339722	1.65944e-11
20353_GD12	GB3083_YYH16	98.58	0.428017	0.0591174
20354_GD12	3084_YYH16	99.82	0.031986	1.32276e-06
20355_GD12	3085_YYH16	100	0	NA
20357_GD12	3087_YYH16	99.63	0.0447328	0.00028566
20358_GD12	3088_YYH16	99.26	0.0697786	0.0416669
20360_GD12	GB3090_YYH16	98.71	0.0583201	3.52948e-06
20361_GD12	GB8014_YYH16	97.12	0.302095	4.48351e-05
20370_GD12	5240_YYH16	96.05	0.365574	0.00480376
20371_GD12	8149_YYH16	91.55	0.746601	0.518174
20374_GD12	8730_YYH16	100	0	NA
20379_GD12	9134_YYH16	97.4	1.18437	0.927794
20381_GD12	GB8132_YYH16	98.87	0.235508	0.00986528
20385_GD12	8168_YYH16	99.52	0.0639475	0.00744958
20386_GD12	8169_YYH16	99.26	0.152157	0.00743732
20387_GD12	GB8170_YYH16	95.98	0.540664	0.215046
20392_GD12	GB4667_YYH16	99.75	0.0341734	6.09202e-06
20407_GD12	10500_YYH16	98.73	0.160044	0.00117902
20412_GD12	8964_YYH16	99.19	0.0928859	0.000831879
20414_GD12	GB10785_YYH16	99.55	0.0872171	0.00156609
20418_GD12	6578_YYH16	97.19	0.689724	0.494713
20419_GD12	6579_YYH16	99.52	0.0858574	6.93139e-06
20420_GD12	5990_YYH16	95.97	0.496816	0.0351201
20421_GD12	4035_YYH16	99.12	0.0683998	1.0174e-05
20423_GD12	4033_YYH16	100	0	NA
20424_GD12	522_YYH16	100	0	NA
20428_GD12	526_YYH16	99.15	0.309847	0.364176
20429_GD12	527_YYH16	99.73	0.06071	0.00330152
20430_GD12	528_YYH16	100	0	NA
20431_GD12	529_YYH16	99.45	0.107754	0.00383474
20433_GD12	GB531_YYH16	99.2	0.0916275	1.29147e-11
20436_GD12	9152_YYH16	100	0	NA
20438_GD12	GB9150_YYH16	100	0	NA
20439_GD12	5813_YYH16	100	0	NA
20441_GD12	5815_YYH16	99.06	0.0531148	1.63657e-12
20443_GD12	10501_YYH16	98.13	0.127903	3.0374e-05
20444_GD12	GB10502_YYH16	99.54	0.00845528	4.443e-13
20446_GD12	GB2846_YYH16	99.02	0.088584	4.29859e-14
20447_GD12	2847_YYH16	97.37	0.363021	0.0187228
20450_GD12	10757_YYH16	100	0	NA
20451_GD12	GB7440_YYH16	99.61	0.132772	0.0665591
20452_GD12	5131_YYH16	99.79	0.021233	3.14105e-08
20454_GD12	9633_YYH16	99.82	0.0328754	4.47352e-06
20457_GD12	2659_YYH16	96.99	1.05625	0.99305
20458_GD12	2658_YYH16	100	0	NA
20460_GD12	2656_YYH16	97.71	0.102663	4.17782e-12
20465_GD12	7476_YYH16	95.67	0.637813	0.309416
20466_GD12	7477_YYH16	100	0	NA
20467_GD12	GB7478_YYH16	99.4	0.0604593	3.12502e-06
20468_GD12	7479_YYH16	85.06	0.252065	0.0013625
20470_GD12	7481_YYH16	97.89	0.622286	0.522146
20475_GD12	9306_YYH16	100	0	NA
20477_GD12	GB9304_YYH16	99.64	0.183597	6.99991e-05
20479_GD12	1065_YYH16	92.31	0.503759	0.29693
20487_GD12	8231_YYH16	97.39	0.433363	0.115237
20489_GD12	9873_YYH16	99.38	0.0813888	0.0155608
20492_GD12	GB9871_YYH16	96.53	0.829353	0.789325
20493_GD12	GB2780_YYH16	96.7	0.286759	0.0104039
20494_GD12	GB2779_YYH16	98.33	0.0845348	9.80675e-09
20496_GD12	2777_YYH16	96.98	0.289942	6.26202e-05
20505_GD12	GB8596_YYH16	98.1	0.143543	2.65337e-07
20512_GD12	10358_YYH16	100	0	NA
20514_GD12	GB9269_YYH16	99.25	0.0860234	3.18275e-14
20517_GD12	924_YYH16	97.09	0.363373	0.0357686
20518_GD12	923_YYH16	98.84	0.154221	9.88363e-07
20519_GD12	6627_YYH16	99.15	0.0916288	2.83319e-05
20520_GD12	GB6628_YYH16	99.71	0.0291329	9.97546e-07
20522_GD12	5790_YYH16	100	0	NA
20523_GD12	5791_YYH16	98.75	0.184454	0.00367024
20525_GD12	5793_YYH16	99.23	0.172855	0.0425814
20526_GD12	GB5794_YYH16	99.62	0.053595	0.00424675
20528_GD12	5796_YYH16	96.34	0.160397	1.99998e-12
20537_GD12	2781_YYH16	91.15	0.756617	0.236771
20538_GD12	10051_YYH16	98.77	0.235254	0.0156968
20540_GD12	GB8157_YYH16	95.45	0.122848	2.75073e-07
20541_GD12	GB6534_YYH16	99.31	0.0800669	6.03722e-14
20542_GD12	GB6533_YYH16	98.51	0.137935	1.47931e-07
20545_GD12	GB6531_YYH16	99.3	0.0833693	0.0152832
20547_GD12	6529_YYH16	97.05	0.155865	0.000188662
20548_GD12	GB6528_YYH16	98.79	0.164784	8.34684e-05
20549_GD12	GB6527_YYH16	99.32	0.0459427	0.0265288
20550_GD12	6526_YYH16	99.63	0.0454522	2.42669e-19
20551_GD12	GB11244_YYH16	98.82	0.0783652	9.39915e-08
20552_GD12	11243_YYH16	99	0.0674207	1.1574e-07
20556_GD12	4400_YYH16	100	0	NA
20557_GD12	4399_YYH16	99.48	0.0447152	1.71479e-07
20558_GD12	4398_YYH16	100	NA	NA
20566_GD12	2519_YYH16	99.07	0.102275	5.10839e-05
20568_GD12	1502_YYH16	100	0	NA
20569_GD12	1501_YYH16	99.37	0.0763532	1.37996e-11
20570_GD12	1500_YYH16	100	0	NA
20571_GD12	GB1499_YYH16	98.54	0.0864973	4.37168e-09
20572_GD12	1498_YYH16	96.4	0.260924	0.00222161
20575_GD12	1495_YYH16	98.31	0.169908	0.0114898
20578_GD12	GB1491_YYH16	99.55	0.0353882	2.50944e-05
20579_GD12	GB10590_YYH16	98.65	0.0267824	1.24719e-16
20581_GD12	GB6604_YYH16	99.25	0.0471818	6.93162e-08
20583_GD12	6602_YYH16	100	0	NA
20588_GD12	7571_YYH16	98.93	0.171069	0.00250072
20589_GD12	7570_YYH16	100	0	NA
20590_GD12	7569_YYH16	99.41	0.13341	0.0133338
20591_GD12	7568_YYH16	98.02	0.843957	0.61832
20592_GD12	GB8807_YYH16	99.3	0.0816817	9.78726e-07
20593_GD12	GB1718_YYH16	97.12	0.132207	8.54248e-11
20594_GD12	GB1719_YYH16	98.71	0.0882727	2.48567e-10
20595_GD12	GB1720_YYH16	99.14	0.13675	4.70172e-07
20597_GD12	GB1722_YYH16	98.33	0.25611	0.00137273
20598_GD12	GB1723_YYH16	99.72	0.0370173	5.49852e-05
20600_GD12	GB9925_YYH16	80.9	0.209988	0.03293
20604_GD12	4465_YYH16	97.83	0.386208	0.102399
20605_GD12	GB4466_YYH16	98.08	0.263674	0.030158
20606_GD12	4467_YYH16	99.12	0.1242	2.67727e-05
20607_GD12	1192_YYH16	99.84	0.0080466	4.25988e-22
20608_GD12	1193_YYH16	99.67	0.0666736	0.00446975
20609_GD12	1194_YYH16	97.98	0.149483	6.18211e-05
20610_GD12	1195_YYH16	99.51	0.0727286	1.22049e-09
20611_GD12	1196_YYH16	99.73	0.0799722	0.0134739
20614_GD12	1200_YYH16	99.58	0.0286165	3.24971e-18
20615_GD12	1201_YYH16	98.64	0.0923992	1.53991e-06
20616_GD12	GB1202_YYH16	98.63	0.0564543	1.07133e-10
20617_GD12	1203_YYH16	98.38	0.122903	2.27881e-14
20618_GD12	1204_YYH16	99.08	0.0752988	1.51501e-14
20620_GD12	GB1206_YYH16	96.6	0.171289	2.23836e-11
20621_GD12	GB1421_YYH16	98.62	0.147634	9.73851e-05
20622_GD12	1420_YYH16	100	0	NA
20624_GD12	1418_YYH16	100	0	NA
20626_GD12	1416_YYH16	99.87	0.0116994	9.5378e-17
20631_GD12	GB218_YYH16	97.49	0.155841	4.02148e-07
20633_GD12	220_YYH16	99.79	0.0150302	1.69334e-11
20634_GD12	GB221_YYH16	99.38	0.0800077	0.000201194
20635_GD12	222_YYH16	97.92	NA	NA
20637_GD12	224_YYH16	100	0	NA
20640_GD12	GB227_YYH16	97.57	0.0843971	6.58317e-16
20641_GD12	228_YYH16	99.7	0.0212689	3.1636e-07
20644_GD12	231_YYH16	99.79	0.0148991	1.77128e-11
20648_GD12	GB235_YYH16	98.77	0.0941955	4.37955e-10
20650_GD12	GB237_YYH16	99.56	0.0661126	3.95847e-05
20652_GD12	6389_YYH16	98.01	0.141691	0.00205191
20656_GD12	GB8635_YYH16	100	0	NA
20657_GD12	GB8636_YYH16	99.67	0.0427542	0.000125526
20658_GD12	8637_YYH16	99.79	0.0150855	1.53512e-10
20659_GD12	8638_YYH16	99.44	0.0608497	7.84338e-09
20660_GD12	8639_YYH16	100	0	NA
20661_GD12	9645_YYH16	100	NA	NA
20663_GD12	9643_YYH16	95.49	0.200764	2.024e-05
20667_GD12	4249_YYH16	99.12	0.325173	0.00405762
20669_GD12	GB7972_YYH16	97.42	0.167219	2.10578e-07
20670_GD12	7973_YYH16	99.28	0.0341185	5.08178e-08
20671_GD12	7974_YYH16	97	0.154477	1.2182e-11
20676_GD12	GB9954_YYH16	96.42	0.0407075	5.02681e-23
20678_GD12	9952_YYH16	96.32	0.239044	0.000193097
20679_GD12	GB9951_YYH16	99.17	0.079474	0.00111379
20681_GD12	GB8971_YYH16	94.67	0.0440541	0.00015876
20683_GD12	GB8973_YYH16	98.77	0.0269232	5.20266e-06
20690_GD12	GB1988_YYH16	99.61	0.0465669	1.0845e-10
20691_GD12	8206_YYH16	100	0	NA
20692_GD12	8205_YYH16	96.39	0.190377	1.42439e-06
20694_GD12	GB8203_YYH16	99.48	0.0353503	2.57391e-10
20695_GD12	8202_YYH16	99.57	0.0365111	0.000208284
20697_GD12	8200_YYH16	99.34	0.170054	0.000599378
20698_GD12	8199_YYH16	99.7	0.0300689	2.23852e-13
20700_GD12	7729_YYH16	99	0.0845531	1.51209e-05
20702_GD12	7731_YYH16	99.73	0.0326912	2.19166e-10
20705_GD12	GB7733_YYH16	98.46	0.0733272	5.58116e-12
20707_GD12	GB8112_YYH16	97.48	0.126643	2.37342e-08
20715_GD12	GB5319_YYH16	93.94	0.286641	0.000153427
20716_GD12	GB5318_YYH16	99.67	0.0384767	0.000132232
20717_GD12	5317_YYH16	99.79	6.71135e-12	NA
20718_GD12	560_YYH16	100	0	NA
20719_GD12	GB559_YYH16	98.03	0.0163205	4.07848e-12
20722_GD12	GB556_YYH16	97.79	0.315183	0.0699925
20725_GD12	553_YYH16	99.87	0.0253895	1.17418e-11
20726_GD12	552_YYH16	100	0	NA
20729_GD12	GB9831_YYH16	98.32	0.298677	0.0418282
20733_GD12	GB3903_YYH16	99.5	0.0604552	1.88857e-08
20734_GD12	3904_YYH16	99.47	0.0721781	3.05285e-05
20736_GD12	3906_YYH16	100	0	NA
20738_GD12	GB3908_YYH16	99.3	0.0929913	3.63512e-06
20739_GD12	3909_YYH16	99.15	0.110242	0.00440715
20740_GD12	3910_YYH16	100	0	NA
20743_GD12	GB3912_YYH16	100	0	NA
20744_GD12	3913_YYH16	97.47	0.314437	0.000250496
20745_GD12	3914_YYH16	99.8	0.022418	6.9732e-06
20747_GD12	3917_YYH16	96.83	0	NA
20748_GD12	3918_YYH16	99.81	0.0316916	3.46793e-06
20755_GD12	3885_YYH16	100	0	NA
20756_GD12	3886_YYH16	99.65	0.0296896	3.18461e-05
20758_GD12	3889_YYH16	99.75	0.0139717	0
20760_GD12	3891_YYH16	97.67	0.173999	1.15923e-08
20764_GD12	3897_YYH16	98.66	0.181956	5.15206e-07
20765_GD12	3898_YYH16	98.66	0.0846894	7.99654e-11
20768_GD12	GB2453_YYH16	98.92	0.30344	0.00433573
20769_GD12	2452_YYH16	81.56	NA	0.0150258
20770_GD12	GB2451_YYH16	82.68	5.14874	0.0506129
20772_GD12	GB4216_YYH16	99.74	0.0219388	1.12064e-06
20775_GD12	GB2634_YYH16	98.97	0.232429	0.00767505
20776_GD12	2633_YYH16	98.77	0.0920998	0.000240963
20777_GD12	GB2632_YYH16	95.65	0.732133	0.528056
20779_GD12	10412_YYH16	99.14	0.0742884	0.000384893
20782_GD12	10718_YYH16	100	0	NA
20783_GD12	7941_YYH16	99.81	0.0284177	1.42133e-20
20786_GD12	3182_YYH16	100	0	NA
20787_GD12	3181_YYH16	99.74	0.0175342	4.2182e-20
20788_GD12	3180_YYH16	100	0	NA
20789_GD12	3179_YYH16	100	0	NA
20792_GD12	GB3176_YYH16	94.72	0.0455107	7.10393e-18
20794_GD12	3174_YYH16	96.77	0.466528	0.124958
20795_GD12	3173_YYH16	100	0	NA
20797_GD12	3171_YYH16	100	0	NA
20798_GD12	3170_YYH16	99.02	0.0486032	0
20799_GD12	GB3169_YYH16	98.49	0.165141	7.47812e-11
20800_GD12	3168_YYH16	99.34	0.0696799	0.000307998
20802_GD12	3166_YYH16	99.2	0.0672612	3.34428e-09
20804_GD12	3055_YYH16	74.23	0.0834283	3.28946e-07
20805_GD12	3056_YYH16	100	NA	NA
20807_GD12	GB3058_YYH16	99.63	0.0871159	4.42576e-07
20808_GD12	GB3059_YYH16	99.76	0	NA
20814_GD12	8959_YYH16	100	0	NA
20815_GD12	8958_YYH16	98.99	0.171739	0.0126318
20816_GD12	GB8957_YYH16	99.08	0.0796201	8.53691e-10
20818_GD12	GB7636_YYH16	98.52	0.104846	1.01416e-08
20819_GD12	7635_YYH16	98.51	0.0728088	2.43678e-13
20822_GD12	28_YYH16	100	0	NA
20823_GD12	GB29_YYH16	97.47	0.158343	3.33969e-09
20830_GD12	9969_YYH16	97.86	0.183323	2.86392e-08
20831_GD12	9970_YYH16	100	0	NA
20835_GD12	10350_YYH16	96.67	0.596138	0.375108
20837_GD12	10348_YYH16	99.35	0.192958	0.0551389
20839_GD12	6474_YYH16	99.01	0.0950356	1.39314e-05
20840_GD12	GB6475_YYH16	97.47	0.289505	0.0643889
20843_GD12	GB6479_YYH16	99.7	0.0254128	2.17291e-07
20845_GD12	6481_YYH16	99.01	0.0466149	1.80388e-11
20848_GD12	10572_YYH16	99.04	0.0895105	3.30198e-07
20849_GD12	GB10574_YYH16	96.43	1.22727	0.997059
20851_GD12	9721_YYH16	100	0	NA
20854_GD12	480_YYH16	79.93	0.322286	0.00236372
20855_GD12	481_YYH16	95.83	0.569424	0.440254
20860_GD12	11044_YYH16	100	NA	NA
20862_GD12	9391_YYH16	92.56	1.59997	0.714525
20869_GD12	10999_YYH16	96.21	0.130092	0.000387434
20870_GD12	GB10998_YYH16	98.95	0.381608	0.098191
20872_GD12	7079_YYH16	98	0.0958755	4.37472e-05
20873_GD12	7080_YYH16	98.57	0.0202647	9.98584e-09
20877_GD12	4264_YYH16	100	0	NA
20878_GD12	4265_YYH16	98.43	0.334139	0.0941042
20879_GD12	GB4266_YYH16	97.67	0.0694641	1.39979e-15
20880_GD12	4267_YYH16	100	0	NA
20881_GD12	4268_YYH16	100	0	NA
20883_GD12	GB4271_YYH16	99	NA	NA
20884_GD12	4272_YYH16	100	0	NA
20885_GD12	4273_YYH16	99.09	0.0249044	1.98386e-11
20886_GD12	4274_YYH16	99.12	0.0729114	1.01358e-14
20887_GD12	4275_YYH16	100	0	NA
20888_GD12	GB4276_YYH16	99.59	0.0475955	5.00653e-07
20889_GD12	GB4277_YYH16	98.47	0.141906	0.000801246
20890_GD12	2287_YYH16	99.63	0	NA
20892_GD12	2285_YYH16	96.78	0	NA
20893_GD12	2284_YYH16	99.68	0.0223225	1.47032e-08
20895_GD12	2282_YYH16	100	0	NA
20901_GD12	1963_YYH16	76.24	0.0141014	9.76838e-11
20902_GD12	GB1962_YYH16	100	0	NA
20903_GD12	GB1961_YYH16	99.28	0.0770178	0.0481505
20904_GD12	1960_YYH16	100	0	NA
20911_GD12	GB8645_YYH16	98.08	0.208075	0.000642643
20912_GD12	8646_YYH16	98.64	0.120879	9.91755e-10
20913_GD12	2010_YYH16	98.97	0.0923587	1.40001e-06
20916_GD12	GB2013_YYH16	95.79	0.355617	0.00592347
20917_GD12	GB2014_YYH16	98.92	0.0806306	5.7855e-12
20918_GD12	GB2015_YYH16	99.87	0.0102614	5.38563e-19
20919_GD12	2016_YYH16	100	0	NA
20920_GD12	2017_YYH16	99.25	0.0628677	1.76415e-17
20921_GD12	GB2018_YYH16	99.25	0.0615112	8.45307e-05
20922_GD12	2019_YYH16	99.34	0.0495428	2.71728e-12
20923_GD12	GB2020_YYH16	98.66	0.0909716	8.10947e-08
20925_GD12	2022_YYH16	98.53	0.0812892	4.0567e-08
20926_GD12	2023_YYH16	99.78	0.0128394	1.80788e-16
20927_GD12	2024_YYH16	98.68	0.0376687	4.65834e-12
20931_GD12	5858_YYH16	99.68	0.0281576	1.05352e-18
20936_GD12	11072_YYH16	96.94	0.260731	6.43612e-05
20937_GD12	11071_YYH16	99.53	0.18405	0
20940_GD12	9451_YYH16	100	0	NA
20941_GD12	9450_YYH16	100	0	NA
20943_GD12	9448_YYH16	99.08	0.10049	2.01631e-05
20948_GD12	GB5030_YYH16	100	0	NA
20949_GD12	5031_YYH16	99.25	0.0761172	6.15576e-07
20950_GD12	GB5032_YYH16	97.54	0.155731	3.78673e-08
20951_GD12	GB5033_YYH16	99.26	0.0628663	2.10249e-07
20953_GD12	10928_YYH16	100	0	NA
20961_GD12	GB468_YYH16	98.62	0.0784351	1.85503e-10
20962_GD12	GB469_YYH16	96.23	0.504684	0.285314
20964_GD12	GB471_YYH16	99.35	0.115893	0.0523643
20965_GD12	472_YYH16	100	0	NA
20966_GD12	GB473_YYH16	99.69	0.0412393	1.09636e-13
20967_GD12	GB474_YYH16	99.75	0.00735352	6.08147e-16
20969_GD12	6313_YYH16	99.62	0.0560103	0.00137073
20970_GD12	GB6314_YYH16	100	0	NA
20971_GD12	GB6315_YYH16	99.25	0.120015	0.000456041
20974_GD12	4794_YYH16	100	0	NA
20975_GD12	4793_YYH16	100	0	NA
20977_GD12	4791_YYH16	99.62	0.0757016	6.35351e-05
20978_GD12	4790_YYH16	99.48	0.112644	0.000700224
20984_GD12	GB6865_YYH16	96.99	0.11613	6.31649e-05
20986_GD12	2476_YYH16	98.37	0.110133	1.11941e-07
20989_GD12	GB238_YYH16	99.02	0.130354	0.0197622
20990_GD12	239_YYH16	99.62	0.0281965	7.09415e-13
20991_GD12	GB240_YYH16	99.26	0.0694138	1.58872e-23
20992_GD12	241_YYH16	99.06	0.129743	1.32515e-06
20993_GD12	242_YYH16	99.2	0.0620827	1.76627e-05
20996_GD12	246_YYH16	97.29	0.179569	1.15489e-05
20997_GD12	247_YYH16	93.38	1.86866	0.499551
20998_GD12	248_YYH16	98.56	0.146727	0.000382672
20999_GD12	GB5264_YYH16	99.69	0.0462208	1.9496e-08
21000_GD12	5263_YYH16	98.82	0.11507	6.28156e-06
21001_GD12	GB5262_YYH16	98.77	0.0628184	6.13135e-12
21002_GD12	5261_YYH16	99.15	0.054972	2.40306e-09
21003_GD12	5260_YYH16	99.03	0.178338	0.000127477
21018_GD12	GB10912_YYH16	94.36	0.148801	0.000741377
21022_GD12	11109_YYH16	100	0	NA
21024_GD12	GB5384_YYH16	100	0	NA
21027_GD12	5382_YYH16	99.62	0.0208667	8.32928e-16
21033_GD12	GB5376_YYH16	98.75	0.0653305	3.40014e-09
21035_GD12	5374_YYH16	99.71	0.0433834	0.000462795
21036_GD12	5373_YYH16	100	0	NA
21038_GD12	11031_YYH16	94.87	0.298508	0.00224828
21042_GD12	349_YYH16	99.41	0.341938	0.3803
21044_GD12	347_YYH16	98.64	0.120345	7.41032e-09
21045_GD12	346_YYH16	100	#NAME?	NA
21046_GD12	345_YYH16	90.86	0.150208	4.36699e-05
21047_GD12	344_YYH16	99.81	0.0153576	4.48738e-11
21049_GD12	GB342_YYH16	93.2	0.0899055	2.81445e-06
21050_GD12	GB5703_YYH16	99.37	0.180469	0.158956
21052_GD12	5705_YYH16	85.45	0.0222531	2.99192e-06
21055_GD12	5708_YYH16	99.39	0.081702	7.02109e-06
21056_GD12	GB5709_YYH16	99.69	0.0435133	2.37946e-08
21058_GD12	5711_YYH16	98.73	0.0653038	0
21059_GD12	5712_YYH16	99.13	0.176242	0.0130531
21060_GD12	10451_YYH16	100	0	NA
21063_GD12	2165_YYH16	95.67	0.173062	0.149657
21064_GD12	2166_YYH16	99.31	0.143654	8.3565e-06
21065_GD12	2167_YYH16	97.34	0.446301	0.0321927
21066_GD12	2168_YYH16	98.97	0.100656	0.000178187
21067_GD12	2169_YYH16	97.47	0.264838	0.015011
21068_GD12	2170_YYH16	100	0	NA
21069_GD12	2171_YYH16	99.7	0.13747	0.0709249
21073_GD12	GB2174_YYH16	98.78	0.204164	0.01058
21074_GD12	2175_YYH16	98.94	0.0824041	4.58041e-05
21076_GD12	2177_YYH16	100	0	NA
21079_GD12	GB2180_YYH16	99.44	0.0300578	2.93469e-11
21080_GD12	2181_YYH16	99.19	0.0437253	1.41398e-11
21081_GD12	2182_YYH16	97.91	0.233937	0.000235647
21083_GD12	2185_YYH16	99.51	0.0693026	0.000157616
21086_GD12	2188_YYH16	99.29	0.0677831	9.80337e-11
21087_GD12	GB2189_YYH16	99.1	0.130074	2.98833e-12
21094_GD12	9991_YYH16	99.82	0.0148778	5.60135e-13
21097_GD12	10080_YYH16	100	0	NA
21098_GD12	10079_YYH16	99.18	0.0466837	0.00332322
21099_GD12	10078_YYH16	100	0	NA
21100_GD12	GB10077_YYH16	96.02	0.270333	0.00146456
21102_GD12	6032_YYH16	99.78	0.0294186	3.14025e-13
21103_GD12	GB6033_YYH16	98.62	0.0670144	1.57144e-06
21104_GD12	6034_YYH16	98.97	0.0759076	4.64675e-08
21105_GD12	1031_YYH16	99.62	0.0180567	3.75332e-14
21108_GD12	GB1028_YYH16	98.58	0.0998615	0.00154268
21111_GD12	GB1025_YYH16	99.17	0.064258	2.01276e-05
21115_GD12	GB1020_YYH16	99.24	0.0310714	1.33875e-10
21116_GD12	10926_YYH16	24.67	0.174783	1.96499e-15
21117_GD12	1017_YYH16	98.33	0.156544	2.00451e-08
21118_GD12	GB1016_YYH16	99.2	0.231529	0.0137417
21120_GD12	738_YYH16	98.78	0.156099	0.00145323
21122_GD12	736_YYH16	99.76	0.103162	0.0409576
21123_GD12	GB735_YYH16	99.04	0.0989405	3.37683e-07
21124_GD12	734_YYH16	99.81	0.0496718	0.000807179
21125_GD12	733_YYH16	100	0	NA
21126_GD12	11130_YYH16	99.74	0.0424798	6.88211e-09
21128_GD12	9076_YYH16	99.44	0.0569474	7.76946e-10
21134_GD12	GB2382_YYH16	94.46	0.395787	0.00681023
21135_GD12	1603_YYH16	98.86	0.0777371	2.05358e-13
21137_GD12	1601_YYH16	97.07	0.140029	3.66334e-07
21142_GD12	GB9173_YYH16	89.38	0.282724	0.00319497
21144_GD12	9171_YYH16	100	0	NA
21147_GD12	GB4055_YYH16	98.09	0.279131	0.0106706
21148_GD12	GB4056_YYH16	92.54	NA	NA
21150_GD12	GB4058_YYH16	96.62	0.654862	0.31471
21151_GD12	GB4059_YYH16	97.01	0.437949	0.0839595
21155_GD12	2748_YYH16	100	0	NA
21159_GD12	GB2751_YYH16	97.24	0.194786	0.000171783
21168_GD12	7234_YYH16	99.4	0.057692	2.86255e-08
21175_GD12	11174_YYH16	100	0	NA
21181_GD12	959_YYH16	99.35	0.0597092	6.47164e-10
21182_GD12	960_YYH16	95.49	0.131455	2.0689e-15
21183_GD12	961_YYH16	98.21	0.0990013	3.08326e-08
21184_GD12	GB962_YYH16	99.51	0.115258	0.0135654
21185_GD12	GB965_YYH16	96.65	0.66539	0.631364
21188_GD12	971_YYH16	99.18	0.0655225	5.54551e-14
21189_GD12	972_YYH16	99.49	0.0168525	2.45891e-08
21196_GD12	GB2075_YYH16	100	0	NA
21197_GD12	GB2074_YYH16	95.05	0.296089	0.000180504
21201_GD12	2070_YYH16	98.86	0.33132	0.0639773
21202_GD12	GB2069_YYH16	99.28	0.0643887	1.62134e-10
21203_GD12	GB2068_YYH16	100	0	NA
21207_GD12	GB9168_YYH16	99.49	0.0798419	4.45486e-08
21212_GD12	11435_YYH16	99.34	0.130951	0.00830934
21216_GD12	4422_YYH16	100	0	NA
21218_GD12	4424_YYH16	92.84	0.0457059	2.78514e-07
21220_GD12	GB4426_YYH16	99.66	0.0566644	2.50625e-06
21227_GD12	GB8875_YYH16	99.64	0.159235	0.134168
21230_GD12	GB10273_YYH16	99.53	0.080595	9.8455e-05
21231_GD12	10272_YYH16	99.57	0.112515	0.0493247
21233_GD12	11400_YYH16	12.22	0.281015	9.72864e-12
21237_GD12	2244_YYH16	100	NA	NA
21238_GD12	GB2243_YYH16	100	0	NA
21239_GD12	2242_YYH16	99.78	0.119299	0.0543603
21240_GD12	2241_YYH16	98.6	0.175517	5.63079e-05
21245_GD12	GB8129_YYH16	99.35	0.0388137	8.3505e-07
21248_GD12	GB8125_YYH16	98.41	0.367805	0.039574
21251_GD12	GB2725_YYH16	98.82	0.0889423	6.86478e-11
21254_GD12	2720_YYH16	99.48	0.0288926	9.72091e-14
21255_GD12	GB2719_YYH16	98.04	0.0772032	8.19015e-18
21256_GD12	2718_YYH16	99.15	0.0577847	1.12678e-13
21258_GD12	2716_YYH16	93.47	0.488208	0.0220622
21259_GD12	2715_YYH16	100	0	NA
21260_GD12	GB2714_YYH16	99.68	0.0256059	1.52942e-14
21261_GD12	2713_YYH16	98.59	0.0814863	2.73873e-10
21262_GD12	6079_YYH16	100	NA	NA
21265_GD12	9888_YYH16	100	0	NA
21268_GD12	11286_YYH16	100	0	NA
21272_GD12	9462_YYH16	100	0	NA
21278_GD12	GB10105_YYH16	99.33	0.0848008	0.000214804
21280_GD12	GB10103_YYH16	99.03	0.0646286	1.66597e-07
21285_GD12	6923_YYH16	99.84	0.0380234	2.12592e-05
21287_GD12	6921_YYH16	92.06	0.0327365	8.73966e-15
21288_GD12	6920_YYH16	97.64	0.305443	0.00151785
21292_GD12	GB6916_YYH16	99.68	0.0631805	0.0139676
21293_GD12	GB6915_YYH16	98.23	0.220854	0.000124172
21294_GD12	GB10847_YYH16	99.21	0.0816518	7.37991e-06
21295_GD12	10848_YYH16	99.24	0.0390735	2.39586e-09
21296_GD12	GB10849_YYH16	96.51	0.240576	5.12021e-06
21299_GD12	9891_YYH16	99.74	0.0124708	8.24117e-14
21301_GD12	1033_YYH16	100	0	NA
21302_GD12	GB1034_YYH16	98.09	0.228662	0.0032098
21303_GD12	GB1035_YYH16	97.38	2.32064	0.579368
21307_GD12	GB1038_YYH16	99.82	0.0262434	3.22304e-06
21309_GD12	GB1040_YYH16	98.46	0.108966	1.26935e-12
21313_GD12	7085_YYH16	100	0	NA
21318_GD12	3871_YYH16	99.66	0.0525249	5.36326e-08
21319_GD12	GB3872_YYH16	99.8	0.00814452	1.23388e-24
21322_GD12	10062_YYH16	98.81	0.315112	0.0148414
21323_GD12	GB10061_YYH16	96.18	0.0191541	5.17363e-09
21325_GD12	8898_YYH16	99.31	0.0303957	1.90128e-09
21328_GD12	GB8901_YYH16	97.05	0.492321	0.212544
21335_GD12	6697_YYH16	100	0	NA
21340_GD12	9718_YYH16	99.37	0.0306537	1.92077e-10
21344_GD12	10365_YYH16	93.93	0.322862	0.00268458
21346_GD12	8565_YYH16	100	0	NA
21348_GD12	8562_YYH16	99.65	0.0374103	0.000237092
21349_GD12	8561_YYH16	100	0	NA
21351_GD12	8559_YYH16	100	0	NA
21352_GD12	8558_YYH16	100	0	NA
21355_GD12	3586_YYH16	100	0	NA
21356_GD12	3585_YYH16	99.11	0.11982	1.53465e-09
21359_GD12	GB8146_YYH16	98.71	0.106162	0.00267064
21361_GD12	7431_YYH16	99.46	0.0798115	3.79234e-06
21363_GD12	GB7434_YYH16	98.23	0.160928	0.0556564
21365_GD12	7436_YYH16	93.64	0.361972	0.00130955
21366_GD12	7437_YYH16	98.4	0.168292	0.00142158
21367_GD12	7438_YYH16	71.16	0.0762352	0.000470592
21371_GD12	GB5571_YYH16	97.96	0.140976	0.0751049
21372_GD12	GB5572_YYH16	97.7	0.243741	0.000116771
21376_GD12	6377_YYH16	97.1	0.195126	5.67644e-06
21377_GD12	GB6378_YYH16	98.64	0.146831	0.0278873
21378_GD12	4600_YYH16	65.52	0	NA
21379_GD12	GB4599_YYH16	98.96	0.138775	0.00339652
21380_GD12	GB4598_YYH16	100	0	NA
21383_GD12	4595_YYH16	99.35	0.0585553	1.06284e-05
21385_GD12	4593_YYH16	98.8	0.107655	2.3465e-05
21386_GD12	4592_YYH16	100	0	NA
21387_GD12	4591_YYH16	98.62	0.706015	0.579972
21389_GD12	GB4589_YYH16	97.76	0.248055	0.000873552
21393_GD12	407_YYH16	96.09	0.466936	0.0619285
21397_GD12	GB7337_YYH16	98.74	0.0922794	4.18931e-06
21402_GD12	7331_YYH16	99.48	0.0612204	5.26336e-06
21403_GD12	7330_YYH16	100	0	NA
21404_GD12	7329_YYH16	100	NA	NA
21405_GD12	7328_YYH16	100	0	NA
21408_GD12	324_YYH16	99.68	0.0212569	3.55031e-08
21410_GD12	322_YYH16	96.44	0.232679	0.00257889
21411_GD12	320_YYH16	98.18	0.10982	5.41754e-12
21412_GD12	GB319_YYH16	98.66	0.16122	3.96204e-06
21414_GD12	GB317_YYH16	99.81	0.0073532	2.35534e-18
21416_GD12	315_YYH16	100	0	NA
21417_GD12	GB314_YYH16	97.01	0.128715	7.574e-07
21418_GD12	GB313_YYH16	99.11	0.0793915	5.45333e-12
21419_GD12	312_YYH16	99.82	0.043589	0.000139174
21421_GD12	GB310_YYH16	97.52	0.479269	0.11207
21423_GD12	308_YYH16	97.36	0.473119	0.207339
21425_GD12	306_YYH16	97.92	0.236457	0.000624378
21428_GD12	GB9878_YYH16	92.59	0.0702069	1.23709e-05
21431_GD12	11191_YYH16	100	NA	NA
21434_GD12	GB36_YYH16	97.22	0.188398	0.000104359
21436_GD12	38_YYH16	95.28	0.340113	0.0195215
21437_GD12	39_YYH16	99.35	0.0959108	0.000457055
21438_GD12	GB40_YYH16	98.12	0.134802	5.38791e-07
21439_GD12	41_YYH16	100	0	NA
21440_GD12	42_YYH16	99.86	0.0121919	4.04554e-16
21442_GD12	44_YYH16	100	0	NA
21444_GD12	46_YYH16	99.82	0.0160356	7.27862e-10
21446_GD12	48_YYH16	99.85	0.0335414	5.13073e-06
21448_GD12	50_YYH16	100	0	NA
21449_GD12	51_YYH16	99.64	0.0435794	4.42181e-07
21450_GD12	52_YYH16	100	0	NA
21452_GD12	8626_YYH16	99.2	0.0463615	1.11947e-11
21453_GD12	GB8627_YYH16	99.23	0.0610007	2.2701e-08
21458_GD12	10625_YYH16	99.26	0.0356081	5.88257e-12
21459_GD12	GB2801_YYH16	98.58	0.184566	5.91671e-05
21465_GD12	4639_YYH16	97.61	0.317199	0.000558061
21470_GD12	9054_YYH16	99.25	0.0429765	4.39614e-09
21473_GD12	GB9056_YYH16	98.03	0.181277	5.60569e-06
21476_GD12	10791_YYH16	100	0	NA
21477_GD12	9714_YYH16	99.87	0.0136019	8.89837e-13
21478_GD12	9713_YYH16	98.12	1.09715	0.712058
21479_GD12	9712_YYH16	97.83	0.239103	0.000156392
21480_GD12	10437_YYH16	100	0	NA
21481_GD12	GB10436_YYH16	98.58	0.0821448	2.42879e-14
21482_GD12	GB2604_YYH16	98.6	0.101247	1.59219e-17
21484_GD12	2602_YYH16	99.24	0.0101448	3.39526e-15
21485_GD12	2601_YYH16	97.79	0.141655	2.25572e-05
21486_GD12	2600_YYH16	98.24	0.160231	0.0143698
21487_GD12	GB2599_YYH16	98.79	0.0688153	6.0672e-11
21489_GD12	2596_YYH16	87.75	0.492325	0.0453737
21492_GD12	2593_YYH16	99.08	0.0593633	2.96396e-10
21495_GD12	GB6901_YYH16	99.23	0.0438805	1.00314e-05
21497_GD12	6903_YYH16	99.57	0.0798313	0.00836315
21498_GD12	6904_YYH16	98.12	0.418482	0.12911
21499_GD12	4744_YYH16	98.37	0.130443	0.00283677
21500_GD12	GB4743_YYH16	97.86	0.168325	0.00161902
21504_GD12	GB4739_YYH16	100	0	NA
21506_GD12	4735_YYH16	100	0	NA
21507_GD12	GB4734_YYH16	95.98	0.331704	2.54599e-06
21508_GD12	4733_YYH16	98.73	0.0963919	5.25933e-16
21509_GD12	4732_YYH16	97.06	0.319824	0.00401973
21511_GD12	4730_YYH16	97.07	0.174326	3.15686e-10
21514_GD12	11050_YYH16	18.93	0.245911	2.09292e-33
21520_GD12	3558_YYH16	100	0	NA
21528_GD12	10213_YYH16	100	0	NA
21529_GD12	10212_YYH16	98.97	0.073189	4.25337e-07
21533_GD12	4473_YYH16	99.9	0.0311306	9.99505e-07
21537_GD12	5118_YYH16	98.39	0.135728	5.79445e-08
21539_GD12	5120_YYH16	100	0	NA
21540_GD12	GB5121_YYH16	97.08	0.862247	0.796237
21541_GD12	5122_YYH16	99.46	0.0727291	7.50891e-05
21542_GD12	5123_YYH16	97.6	0.154847	6.30094e-06
21545_GD12	9303_YYH16	99.49	0.0436847	8.08947e-18
21548_GD12	GB2942_YYH16	99.26	0.204408	0.0642351
21549_GD12	GB2943_YYH16	99.62	0.0516574	0.000238081
21550_GD12	GB2944_YYH16	96.69	0.198072	0.00247296
21551_GD12	GB2945_YYH16	99.64	0.0542623	1.73511e-06
21552_GD12	GB2946_YYH16	100	0	NA
21555_GD12	8317_YYH16	96.86	0.209014	2.56971e-05
21556_GD12	8318_YYH16	99.73	0.0121968	1.51755e-11
21559_GD12	8321_YYH16	99.82	0.00986616	4.81305e-19
21561_GD12	GB7987_YYH16	99.31	0.678412	0.572156
21563_GD12	7985_YYH16	97.36	0.0386753	6.29644e-13
21567_GD12	GB10150_YYH16	99.15	0.152796	0.00493462
21569_GD12	10948_YYH16	80.75	1.00377	0.999999
21571_GD12	10736_YYH16	100	0	NA
21572_GD12	GB10735_YYH16	98.7	0.141229	8.13724e-06
21573_GD12	GB10734_YYH16	99.02	0.186887	0.00292613
21575_GD12	7190_YYH16	100	0	NA
21578_GD12	582_YYH16	98.12	0.153101	1.3194e-06
21579_GD12	581_YYH16	100	0	NA
21582_GD12	GB578_YYH16	98.86	0.169577	0.00137041
21584_GD12	576_YYH16	99.55	0.0136893	1.77721e-16
21585_GD12	GB575_YYH16	98.95	0.0357929	1.01302e-05
21586_GD12	574_YYH16	98.56	0.0861667	2.51996e-07
21588_GD12	572_YYH16	99.23	0.0589841	1.15317e-07
21590_GD12	10170_YYH16	94.18	0.480342	0.0383381
21591_GD12	GB10171_YYH16	96.28	0.148446	4.32301e-07
21592_GD12	GB10173_YYH16	97.78	0.124407	1.83579e-07
21594_GD12	2335_YYH16	100	NA	NA
21607_GD12	GB3988_YYH16	98.96	0.102663	0.0270091
21608_GD12	3989_YYH16	99.73	0.0418833	6.83367e-05
21609_GD12	GB3990_YYH16	97.87	0.18908	0.000220605
21610_GD12	GB3991_YYH16	98.87	0.107885	0.00275304
21611_GD12	3992_YYH16	95.6	0.494156	0.302354
21616_GD12	8921_YYH16	99.19	0.159955	0.137186
21621_GD12	7591_YYH16	95.41	2.72114	0.594847
21624_GD12	3740_YYH16	97.8	0.3303	0.272891
21625_GD12	3739_YYH16	78.21	0.116499	7.15325e-08
21632_GD12	GB9815_YYH16	99.77	0.0394248	7.99321e-10
21633_GD12	9814_YYH16	99.84	0.0157148	1.71844e-11
21634_GD12	9813_YYH16	99.61	0.0428406	6.04285e-08
21643_GD12	10555_YYH16	99.47	0.0455902	0.000340386
21647_GD12	7697_YYH16	98.94	0.101276	7.5182e-13
21649_GD12	GB7699_YYH16	98.84	0.0414018	1.77111e-05
21652_GD12	7702_YYH16	99.59	0.0486441	3.8099e-07
21656_GD12	8430_YYH16	99.25	0.10683	0.00032797
21659_GD12	5446_YYH16	98.56	0.185852	0.000582374
21661_GD12	GB4775_YYH16	95.77	0.861031	0.638532
21662_GD12	GB4776_YYH16	99.77	0.0302922	2.34203e-07
21663_GD12	4777_YYH16	100	0	NA
21664_GD12	GB4778_YYH16	98.47	0.150049	2.49837e-10
21667_GD12	5887_YYH16	99.66	0.0340658	6.66773e-10
21668_GD12	GB5886_YYH16	98.09	0.115086	1.48279e-09
21669_GD12	GB5885_YYH16	98.18	0.123644	8.36092e-06
21676_GD12	7911_YYH16	100	0	NA
21677_GD12	7910_YYH16	99.54	0.0528555	2.87584e-06
21678_GD12	GB7909_YYH16	98.97	0.120288	2.94914e-07
21679_GD12	7908_YYH16	98.82	0.0683727	0.00941632
21682_GD12	GB8279_YYH16	93.6	0.464032	0.0286163
21684_GD12	8277_YYH16	100	0	NA
21685_GD12	GB1689_YYH16	99.5	0.0344443	0.000160265
21686_GD12	1688_YYH16	98.5	0.10624	1.7879e-10
21691_GD12	1683_YYH16	98.22	0.201787	0.000410649
21692_GD12	1682_YYH16	98.8	0.123257	3.00607e-07
21696_GD12	GB2649_YYH16	98.07	0.225359	0.000847751
21698_GD12	2651_YYH16	97.31	0.336903	0.0307284
21699_GD12	2652_YYH16	98.9	0.151921	0.000158837
21700_GD12	10863_YYH16	99.68	0.0424129	1.13068e-08
21701_GD12	GB1011_YYH16	99.03	0.279435	0.0280259
21702_GD12	GB1012_YYH16	99.15	0.0938277	2.94529e-07
21703_GD12	1013_YYH16	100	0	NA
21704_GD12	1014_YYH16	100	0	NA
21710_GD12	3325_YYH16	98.38	0.14457	9.88426e-07
21713_GD12	2570_YYH16	99.33	0.0408399	2.13543e-08
21714_GD12	2569_YYH16	100	0	NA
21719_GD12	7682_YYH16	99.71	0.0556346	0.00139508
21720_GD12	7681_YYH16	100	0	NA
21721_GD12	7680_YYH16	99.46	0.163797	0.140825
21724_GD12	GB3556_YYH16	98.37	0.102893	5.04579e-13
21727_GD12	9797_YYH16	99.28	0.073519	2.44469e-09
21730_GD12	GB4352_YYH16	99.16	0.0938416	7.73204e-07
21737_GD12	6976_YYH16	98.25	0.248271	0.000697682
21738_GD12	6975_YYH16	98.01	0.355891	0.00796984
21740_GD12	GB4806_YYH16	98.61	0.101718	2.16885e-10
21741_GD12	4807_YYH16	100	0	NA
21742_GD12	GB4808_YYH16	97.15	0.18375	5.47938e-06
21743_GD12	4809_YYH16	98.63	0	NA
21747_GD12	7875_YYH16	97.9	0.152264	2.2113e-08
21748_GD12	7874_YYH16	99.67	0.0129903	8.0597e-16
21751_GD12	GB7872_YYH16	99.61	0.0256084	1.56246e-14
21754_GD12	GB7869_YYH16	99.66	0.036434	0
21755_GD12	7868_YYH16	98.97	0.0745257	3.61731e-06
21757_GD12	9380_YYH16	99.57	0.0354245	6.23749e-11
21758_GD12	GB9381_YYH16	99.46	0.0333746	6.57903e-15
21759_GD12	9382_YYH16	99.85	0.0138803	5.56597e-28
21761_GD12	9276_YYH16	99.75	0.0463544	0.00122824
21762_GD12	9275_YYH16	97.27	0	NA
21763_GD12	9274_YYH16	99.18	0.0949072	0.00136296
21764_GD12	9273_YYH16	99.81	0.0350346	1.16209e-09
21765_GD12	9272_YYH16	99.48	0.0346398	2.65931e-05
21767_GD12	8295_YYH16	97.36	0.101796	0.00195829
21768_GD12	8296_YYH16	99.51	0.0535614	2.38504e-09
21772_GD12	1071_YYH16	99.22	0.0910367	2.87207e-07
21776_GD12	2937_YYH16	99.57	0.00479881	6.47348e-13
21777_GD12	GB2938_YYH16	99.54	0.00586194	5.33856e-12
21779_GD12	GB2940_YYH16	99.32	0.0292949	7.98693e-06
21781_GD12	2219_YYH16	98.53	0.0967617	2.49425e-11
21783_GD12	2221_YYH16	100	0	NA
21784_GD12	GB2222_YYH16	99.21	0.0624369	0.00389307
21785_GD12	2223_YYH16	100	0	NA
21786_GD12	GB2224_YYH16	99.74	0.0129842	6.6966e-14
21787_GD12	2225_YYH16	100	0	NA
21789_GD12	GB19_YYH16	63.04	0.20633	0.000137394
21790_GD12	18_YYH16	100	0	NA
21791_GD12	GB17_YYH16	99.78	0.037257	5.66158e-05
21793_GD12	GB15_YYH16	100	0	NA
21797_GD12	11_YYH16	99.81	0.0246151	3.81845e-08
21803_GD12	6_YYH16	99.7	0.0319348	2.15783e-06
21808_GD12	2_YYH16	99.46	0.0595531	1.10478e-05
21811_GD12	GB4286_YYH16	99.36	0.0366179	4.04757e-39
21822_GD12	GB8019_YYH16	99.24	0.0783184	0.000344671
21823_GD12	8018_YYH16	88.7	0.363446	0.0915516
21824_GD12	GB1625_YYH16	98.61	0.139932	0.000366847
21825_GD12	1624_YYH16	98.64	0.0652484	1.07587e-05
21828_GD12	GB1621_YYH16	99.49	0.0187249	7.4454e-23
21830_GD12	1619_YYH16	97.55	0.174475	0.000214474
21833_GD12	1616_YYH16	100	0	NA
21835_GD12	1614_YYH16	99.01	0.171298	0.0630441
21838_GD12	GB1611_YYH16	98.65	0.107438	3.27911e-12
21839_GD12	1610_YYH16	98.69	0.155487	2.87106e-05
21840_GD12	GB1609_YYH16	99.47	0.0534096	0.00117319
21841_GD12	GB1608_YYH16	99.37	0.104821	0.000120445
21842_GD12	1607_YYH16	96.71	0.207052	0.000952261
21843_GD12	GB1606_YYH16	94.87	0.499986	0.00422244
21844_GD12	1605_YYH16	99.66	0.0328629	1.6289e-05
21850_GD12	7005_YYH16	100	0	NA
21852_GD12	GB10842_YYH16	100	0	NA
21854_GD12	GB8042_YYH16	99.3	0.197652	0.0836868
21856_GD12	8045_YYH16	99.32	0.0846633	0.000503761
21860_GD12	3025_YYH16	99.51	0.0324967	7.01891e-11
21862_GD12	3027_YYH16	99.06	0.13506	0.00188583
21863_GD12	3028_YYH16	99.4	0.0659281	9.68225e-08
21871_GD12	GB8837_YYH16	99.21	0.0681051	5.41144e-09
21881_GD12	2002_YYH16	97.3	NA	NA
21882_GD12	2001_YYH16	100	0	NA
21886_GD12	GB828_YYH16	98.67	0.163032	0.0257268
21887_GD12	827_YYH16	100	0	NA
21888_GD12	GB826_YYH16	99.65	0.064257	1.89009e-06
21889_GD12	GB825_YYH16	99.56	0.0436922	4.62178e-07
21890_GD12	824_YYH16	99.9	0.0166127	1.84154e-12
21891_GD12	823_YYH16	99.27	0.0397914	8.10028e-14
21893_GD12	821_YYH16	100	0	NA
21894_GD12	820_YYH16	98.15	0.189931	4.10722e-05
21895_GD12	819_YYH16	99.43	0.0533072	1.49972e-09
21897_GD12	GB817_YYH16	99.13	0.120331	5.49516e-05
21898_GD12	816_YYH16	100	0	NA
21899_GD12	815_YYH16	100	0	NA
21900_GD12	814_YYH16	99.69	0.0431629	2.21062e-08
21902_GD12	6750_YYH16	99.74	0.0148773	8.36272e-11
21904_GD12	6752_YYH16	100	0	NA
21905_GD12	GB6753_YYH16	98.93	0.11619	3.28128e-06
21907_GD12	GB6755_YYH16	99.77	0.0446567	0.000513725
21908_GD12	GB6756_YYH16	98.12	0.273848	6.49772e-06
21909_GD12	6757_YYH16	98.46	0.130114	0.000217589
21910_GD12	1879_YYH16	98.96	0.222989	0.0394344
21914_GD12	GB6898_YYH16	98.55	0.052904	4.9901e-11
21915_GD12	6899_YYH16	99.74	0.0197587	7.74193e-09
21919_GD12	GB9516_YYH16	100	0	NA
21920_GD12	GB9517_YYH16	99.48	0.0572103	4.99378e-12
21921_GD12	9518_YYH16	100	0	NA
21922_GD12	9519_YYH16	100	0	NA
21923_GD12	9520_YYH16	100	0	NA
21925_GD12	9902_YYH16	97.08	0.540682	0.237199
21927_GD12	GB9904_YYH16	98.71	0.173567	1.10351e-07
21929_GD12	5141_YYH16	100	0	NA
21932_GD12	GB8459_YYH16	99.05	0.0341506	0.000505369
21933_GD12	8460_YYH16	94.03	0.388056	0.00202963
21934_GD12	10367_YYH16	95.73	0.15563	5.09442e-08
21943_GD12	8648_YYH16	99.19	0.157949	0.133744
21945_GD12	GB7715_YYH16	97.73	0.438383	0.022551
21950_GD12	4414_YYH16	87.62	0.906134	0.601232
21952_GD12	11258_YYH16	92.57	0.326664	0.0135958
21953_GD12	11266_YYH16	100	0	NA
21955_GD12	2561_YYH16	99	0.0873355	0.030545
21960_GD12	933_YYH16	98.88	0.145114	0.000637694
21965_GD12	8065_YYH16	98.47	0.485635	0.359416
21968_GD12	GB2512_YYH16	98.54	0.196843	3.14309e-05
21969_GD12	2511_YYH16	98.01	0.182097	8.79233e-05
21972_GD12	6854_YYH16	99.66	0.0648623	0.00252113
21975_GD12	GB10914_YYH16	98.09	0.162371	4.76623e-05
21977_GD12	GB4911_YYH16	97.49	0.280823	0.000600972
21980_GD12	GB8164_YYH16	98.58	0.114965	1.47512e-08
21982_GD12	GB6943_YYH16	99.58	0.0120825	8.53084e-16
21983_GD12	6942_YYH16	99.73	0.0232741	7.49489e-08
21988_GD12	6937_YYH16	99.01	0.0164	2.78584e-25
21993_GD12	7117_YYH16	99.6	0.0356664	1.92029e-10
21994_GD12	7118_YYH16	98.88	0.115007	4.53113e-09
21995_GD12	7119_YYH16	100	0	NA
21997_GD12	GB140_YYH16	99.32	0.0662871	5.40273e-15
21998_GD12	GB139_YYH16	99.77	0.024281	8.69332e-27
22004_GD12	132_YYH16	98.84	0.197906	0.000241167
22005_GD12	1851_YYH16	100	0	NA
22006_GD12	1852_YYH16	99.76	0.0342277	1.47856e-16
22007_GD12	GB1853_YYH16	99.07	0.0671231	2.57411e-08
22009_GD12	GB1855_YYH16	100	0	NA
22011_GD12	GB1857_YYH16	95.38	0.143779	0.00441634
22012_GD12	1858_YYH16	99.79	0.00983968	5.78376e-17
22013_GD12	1859_YYH16	99.68	0.0153904	3.38621e-11
22015_GD12	6625_YYH16	99.5	0.177138	0.0189463
22017_GD12	6623_YYH16	98.69	0.0682788	1.43204e-09
22020_GD12	6618_YYH16	99.07	0.105721	1.69293e-11
22021_GD12	GB6617_YYH16	99.76	0.0158379	5.13577e-12
22025_GD12	6612_YYH16	97.38	0.247392	9.98004e-07
22028_GD12	8625_YYH16	93.04	0.0315716	9.71035e-10
22032_GD12	GB1778_YYH16	98.1	0.263102	0.000509624
22033_GD12	1777_YYH16	99.38	0.142692	0.000282191
22035_GD12	1775_YYH16	99.38	0.0498518	7.93241e-07
22036_GD12	1774_YYH16	99.01	0.133841	0.0018167
22037_GD12	1773_YYH16	99.79	0.0359479	8.94142e-06
22038_GD12	1772_YYH16	99.68	0.0522902	0.0010875
22039_GD12	GB1771_YYH16	99.72	0.027704	1.27846e-06
22040_GD12	1770_YYH16	99.62	0.0160878	6.34446e-07
22045_GD12	1765_YYH16	100	0	NA
22046_GD12	1764_YYH16	98.95	0.0731486	5.4153e-05
22047_GD12	1762_YYH16	99.59	0.0352823	3.30175e-14
22048_GD12	1761_YYH16	99.51	0.0425047	0.000431263
22052_GD12	1757_YYH16	100	0	NA
22053_GD12	1756_YYH16	99.3	0.0549902	2.2466e-06
22055_GD12	1754_YYH16	100	0	NA
22056_GD12	1753_YYH16	100	0	NA
22061_GD12	GB9697_YYH16	99.8	0.0481197	0.000243937
22067_GD12	GB3714_YYH16	97.11	0.303254	0.00683472
22069_GD12	3712_YYH16	99.79	0.0390863	3.64063e-06
22070_GD12	3711_YYH16	100	0	NA
22071_GD12	3710_YYH16	96.99	0.227146	0.00970683
22072_GD12	3709_YYH16	97.92	0.160176	0.0162867
22073_GD12	3708_YYH16	99.33	0.0369151	0
22075_GD12	GB3706_YYH16	99.34	0.108101	0.00176494
22076_GD12	GB3705_YYH16	97.24	1.11857	0.92729
22077_GD12	3704_YYH16	96.71	0.352172	0.103882
22078_GD12	3703_YYH16	86.79	0.507568	0.00208439
22079_GD12	GB3702_YYH16	98.48	0.126159	1.61391e-07
22080_GD12	3701_YYH16	100	0	NA
22081_GD12	3700_YYH16	99.05	0.07269	0.000134135
22082_GD12	3699_YYH16	99.7	0.0420092	5.19661e-13
22084_GD12	3697_YYH16	99.66	0.0296455	2.10646e-06
22085_GD12	3696_YYH16	99.21	0.0992166	1.47495e-07
22087_GD12	GB3522_YYH16	92.26	0.289998	9.03039e-05
22088_GD12	3521_YYH16	99.18	0.174606	0.044931
22089_GD12	GB3520_YYH16	98.45	0.353371	0.00734429
22090_GD12	3519_YYH16	100	NA	NA
22091_GD12	3518_YYH16	98.55	0.135929	7.08229e-06
22095_GD12	3514_YYH16	100	0	NA
22096_GD12	3513_YYH16	99.27	0.198383	0.000145532
22097_GD12	3512_YYH16	99.69	0.0402698	1.32027e-09
221_GD12	8794_YYH16	100	0	NA
22102_GD12	GB7804_YYH16	98.07	0.162243	0.00075796
22103_GD12	GB7805_YYH16	94.26	0.328691	0.00135038
22104_GD12	GB7806_YYH16	98.29	0.0588615	9.38729e-21
22106_GD12	7808_YYH16	99.5	0.0226403	2.21516e-12
22107_GD12	GB7809_YYH16	98.69	0.0953213	2.91908e-14
22110_GD12	GB7812_YYH16	95.58	0.248595	8.24208e-05
22111_GD12	GB7813_YYH16	84.87	1.27606	0.656299
22112_GD12	GB10960_YYH16	97.21	0.177836	1.80057e-08
22113_GD12	GB10961_YYH16	98.01	0.0955303	2.51841e-07
22114_GD12	10306_YYH16	96.03	0.490239	0.181151
22116_GD12	GB10563_YYH16	99.78	0.0189234	3.31866e-10
22117_GD12	10562_YYH16	98.07	0.144367	1.09193e-06
22122_GD12	GB1825_YYH16	97.17	0.10555	5.85107e-12
22123_GD12	GB1826_YYH16	95.29	0.25024	0.000155566
22126_GD12	1829_YYH16	97.44	0.102124	3.36575e-06
22139_GD12	9540_YYH16	100	0	NA
22152_GD12	6670_YYH16	99.49	0.0461048	0.000626599
22155_GD12	10663_YYH16	98.04	0.400988	0.118278
22157_GD12	3629_YYH16	99.63	0.0477798	3.09975e-07
22161_GD12	GB7287_YYH16	96.84	0.399503	0.0731627
22165_GD12	GB4922_YYH16	97.79	0.332741	0.0201477
22167_GD12	4920_YYH16	99.03	0.212587	0.0091226
22169_GD12	4918_YYH16	100	0	NA
22170_GD12	4917_YYH16	99.4	0.105397	0.000132542
22173_GD12	9589_YYH16	99.44	0.0549614	0
22175_GD12	GB9591_YYH16	99.72	0.0534472	0.000668441
22176_GD12	GB9592_YYH16	98.92	0.220315	0.0146444
22178_GD12	GB9594_YYH16	98.69	0.181786	9.43448e-05
22179_GD12	GB4526_YYH16	100	0	NA
22180_GD12	4525_YYH16	99.4	0.0478191	7.99302e-13
22183_GD12	GB4522_YYH16	98.81	0.0757082	4.38129e-06
22196_GD12	6055_YYH16	97.82	0.152237	1.19648e-08
22200_GD12	GB6060_YYH16	99.22	0.117536	0.000615304
22203_GD12	GB6063_YYH16	98.61	0.117017	3.20259e-07
22204_GD12	6064_YYH16	98.69	0.108862	6.73629e-05
22208_GD12	8930_YYH16	95.35	0.284465	0.000136859
22209_GD12	6397_YYH16	98.8	NA	NA
22213_GD12	6392_YYH16	99.59	0.0610564	7.50506e-05
22221_GD12	7564_YYH16	100	0	NA
22222_GD12	GB7561_YYH16	99.11	0.10045	0.00498783
22223_GD12	7560_YYH16	97.33	0.27611	0.0177837
22225_GD12	10875_YYH16	95.83	0.0582578	1.10393e-05
22231_GD12	8734_YYH16	98.06	0.183998	0.0100454
22232_GD12	8733_YYH16	99.27	0.135813	0.109046
22233_GD12	7771_YYH16	99.03	0.146269	0.044079
22235_GD12	7773_YYH16	100	0	NA
22236_GD12	7774_YYH16	99.53	0.0402392	2.43836e-21
22237_GD12	7775_YYH16	100	0	NA
22240_GD12	4572_YYH16	97.58	0.235393	9.2333e-06
22241_GD12	GB4573_YYH16	98.47	0.142823	0.000312346
22250_GD12	3268_YYH16	99.17	0.0718187	1.37096e-11
22251_GD12	3267_YYH16	100	0	NA
22252_GD12	3266_YYH16	95.1	0.128105	8.26683e-05
22253_GD12	GB3265_YYH16	99.26	0.249981	0.134904
22254_GD12	3264_YYH16	100	0	NA
22255_GD12	3263_YYH16	100	0	NA
22257_GD12	3262_YYH16	100	NA	NA
22260_GD12	GB9927_YYH16	96.13	0.205633	5.1035e-09
22268_GD12	9968_YYH16	99.69	0.0333226	3.24417e-16
22271_GD12	9204_YYH16	99.52	0.300262	0.3567
22272_GD12	9862_YYH16	100	0	NA
22273_GD12	9861_YYH16	99.55	0.0650766	1.03572e-09
22277_GD12	5329_YYH16	96.6	0.219368	0.000122911
22278_GD12	5328_YYH16	99.59	0.302648	0.230331
22281_GD12	6892_YYH16	97.52	0.812265	0.77141
22282_GD12	6891_YYH16	99.56	0.117741	0.00553288
22287_GD12	GB10247_YYH16	99.42	0.0566739	9.38685e-15
22288_GD12	10089_YYH16	99.27	0.0877088	0.000992198
22291_GD12	7942_YYH16	98.96	0.0649111	8.65672e-11
22295_GD12	8764_YYH16	100	0	NA
22299_GD12	5294_YYH16	98.18	0.0762887	0.00222901
223_GD12	GB11099_YYH16	100	0	NA
22300_GD12	GB5295_YYH16	98.91	0.178956	0.0697705
22307_GD12	2843_YYH16	99.88	0.0145079	2.01022e-13
22308_GD12	GB8607_YYH16	99.16	0.146259	0.00211866
22309_GD12	8606_YYH16	97.47	0.224366	3.12631e-08
22315_GD12	GB4485_YYH16	97.26	0.107502	1.66205e-07
22316_GD12	10027_YYH16	100	0	NA
22317_GD12	10028_YYH16	99.18	0.067151	1.94912e-11
22318_GD12	10029_YYH16	96.27	0.259179	0.0105129
22322_GD12	GB830_YYH16	99.16	0.0456132	3.09157e-11
22326_GD12	GB833_YYH16	99.8	0.0340713	1.05838e-05
22327_GD12	834_YYH16	98.44	0.113977	4.6944e-08
22328_GD12	835_YYH16	99.5	0.116602	0.00240875
22331_GD12	838_YYH16	100	0	NA
22337_GD12	10941_YYH16	99.65	0.0316475	5.90416e-06
22339_GD12	9863_YYH16	95.75	0.428251	0.00685975
22341_GD12	9865_YYH16	98.17	0.224109	5.34894e-06
22342_GD12	2184_YYH16	50.42	0.109133	8.23164e-23
22345_GD12	GB8196_YYH16	99.29	0.131689	0.00858897
22346_GD12	8195_YYH16	99.3	0.0621815	1.08172e-07
22347_GD12	8194_YYH16	99.53	0.0421339	0.000122391
22348_GD12	8193_YYH16	97.58	0.201812	0.0147629
22349_GD12	GB8192_YYH16	80.26	0.0841746	6.68285e-09
22351_GD12	8474_YYH16	100	0	NA
22352_GD12	8475_YYH16	100	0	NA
22353_GD12	8476_YYH16	99.55	0.105193	2.62956e-07
22359_GD12	8481_YYH16	98.71	0.111173	2.25495e-07
22364_GD12	4067_YYH16	99.7	0.0306929	1.01059e-06
22366_GD12	4066_YYH16	99.67	0.0178345	1.30106e-09
22367_GD12	4065_YYH16	99.6	0.0853439	0.0160426
22374_GD12	4602_YYH16	100	0	NA
22375_GD12	4603_YYH16	100	0	NA
22376_GD12	4604_YYH16	99.44	0.166013	0.143098
22381_GD12	9791_YYH16	100	0	NA
22382_GD12	GB9669_YYH16	98.45	0.0734612	1.42025e-12
22384_GD12	9667_YYH16	100	0	NA
22385_GD12	9666_YYH16	98.67	0.178649	0.004241
22388_GD12	9292_YYH16	97.51	0.0503954	5.73139e-10
22389_GD12	9291_YYH16	98.46	0.0908562	9.99826e-06
22397_GD12	GB8133_YYH16	81.43	0.236589	0.000416375
22398_GD12	10189_YYH16	100	0	NA
22413_GD12	6984_YYH16	92.64	0.154887	1.24751e-06
22423_GD12	8006_YYH16	98.72	0.0660998	1.67225e-08
22424_GD12	GB8007_YYH16	98.61	0.0672273	2.09826e-17
22425_GD12	8009_YYH16	99.33	0.0914999	0.0199651
22426_GD12	8010_YYH16	99.77	0.0250879	1.45913e-07
22436_GD12	7140_YYH16	76.3	0.621959	0.3527
22437_GD12	7139_YYH16	87.39	0.17996	0.0222947
22440_GD12	9811_YYH16	98.33	0.167565	0.008064
22441_GD12	9810_YYH16	97.37	0.223699	0.00118993
22442_GD12	9809_YYH16	98.25	0.116186	1.66038e-23
22443_GD12	9808_YYH16	88.54	0.445277	0.0902564
22444_GD12	11814_YYH16	90	1.53074	0.749999
22445_GD12	5332_YYH16	80	0.683079	0.460491
22446_GD12	5333_YYH16	88	0.95193	0.999341
22449_GD12	GB5336_YYH16	96.04	0.50513	0.0300559
22450_GD12	5337_YYH16	97.03	0.313002	0.00108295
22451_GD12	5338_YYH16	98.8	0.0820326	3.67428e-12
22453_GD12	5340_YYH16	100	0	NA
22454_GD12	GB5341_YYH16	98.41	0.198122	0.0196756
22459_GD12	GB9607_YYH16	99.47	0.0660711	0.0018221
22460_GD12	9608_YYH16	100	0	NA
22463_GD12	GB9611_YYH16	99.34	0.0542995	1.65919e-06
22465_GD12	2606_YYH16	98.85	0.060339	8.34259e-15
22467_GD12	GB2608_YYH16	96.58	0.28767	0.000841406
22468_GD12	GB2609_YYH16	98.2	0.0767083	2.23314e-09
22469_GD12	2610_YYH16	98.15	0.266615	0.0155498
22470_GD12	2611_YYH16	100	0	NA
22471_GD12	GB2612_YYH16	99.19	0.0297473	2.69098e-09
22472_GD12	GB2613_YYH16	96.3	0.28087	0.000360565
22473_GD12	2614_YYH16	98.69	0.160241	1.02861e-05
22474_GD12	2615_YYH16	99.4	0.0345615	1.29807e-14
22480_GD12	2624_YYH16	99.58	0.0190191	4.96574e-10
22482_GD12	2627_YYH16	93.13	0.442042	0.0107684
22484_GD12	GB7650_YYH16	99.04	0.0708781	4.03223e-11
22486_GD12	7648_YYH16	99.77	0.0224713	3.12118e-09
22490_GD12	GB7644_YYH16	99.77	0.0137376	3.03168e-14
22491_GD12	GB7643_YYH16	99.07	0.0958161	4.84522e-07
22495_GD12	9845_YYH16	100	0	NA
22499_GD12	7653_YYH16	100	0	NA
22500_GD12	7654_YYH16	98.94	0.188641	0.170683
22502_GD12	7656_YYH16	100	0	NA
22503_GD12	7657_YYH16	100	0	NA
22504_GD12	GB7658_YYH16	99.3	0.10607	0.00368638
22505_GD12	GB7659_YYH16	99.6	0.0461701	0.00034463
22513_GD12	2007_YYH16	97.93	0.139197	1.36536e-06
22515_GD12	GB2009_YYH16	97.92	0.2818	0.00833476
22517_GD12	GB8994_YYH16	99.25	0.115524	1.95354e-05
22520_GD12	GB6100_YYH16	99.46	0.0295626	2.29733e-10
22521_GD12	10494_YYH16	99.67	0.0623506	5.36511e-11
22524_GD12	5566_YYH16	100	0	NA
22525_GD12	8799_YYH16	95.05	0.157947	1.22585e-07
22528_GD12	9414_YYH16	99.73	0.0351761	1.28788e-05
22529_GD12	7720_YYH16	98.48	0.180593	0.00145737
22531_GD12	7722_YYH16	91.03	0.306182	0.0153233
22532_GD12	GB7723_YYH16	96.03	0.393109	0.0594225
22533_GD12	GB7724_YYH16	97.32	0.657154	0.462445
22534_GD12	GB7725_YYH16	98.01	0.247504	0.00232263
22536_GD12	7727_YYH16	99.2	0.0954429	0.00149326
22538_GD12	7802_YYH16	100	0	NA
22539_GD12	7801_YYH16	99.24	0.0640488	1.07047e-12
22542_GD12	7798_YYH16	99.52	0.0237777	2.30438e-13
22543_GD12	7797_YYH16	100	0	NA
22544_GD12	7796_YYH16	100	0	NA
22545_GD12	7795_YYH16	98.99	0.0809121	1.10148e-05
22547_GD12	9264_YYH16	99.82	0.0551956	0.000769225
22548_GD12	9265_YYH16	100	0	NA
22549_GD12	9266_YYH16	97.55	0.174472	0.000176728
22550_GD12	11218_YYH16	99.12	0.0849428	4.97889e-07
22551_GD12	10745_YYH16	100	0	NA
22552_GD12	GB10744_YYH16	95.37	0.577187	0.23126
22553_GD12	10935_YYH16	99.59	0.064088	0.00238172
22554_GD12	4973_YYH16	99.64	0.044273	1.03052e-12
22557_GD12	GB4976_YYH16	98.51	0.130505	8.57636e-09
22560_GD12	4978_YYH16	99.56	0.0448508	6.25189e-09
22561_GD12	4979_YYH16	98.95	0.0570294	4.40882e-15
22563_GD12	4981_YYH16	97.06	0.3034	0.00135327
22569_GD12	5619_YYH16	100	NA	NA
22570_GD12	5618_YYH16	100	0	NA
22573_GD12	GB5615_YYH16	98.51	0.237093	3.16531e-05
22574_GD12	5614_YYH16	100	0	NA
22576_GD12	GB5612_YYH16	99.5	0.0759248	4.88585e-07
22577_GD12	5611_YYH16	99.02	0.244279	0.00160323
22578_GD12	5610_YYH16	98.6	0.391865	0.0425865
22584_GD12	5843_YYH16	100	0	NA
22586_GD12	7415_YYH16	52.31	0.764526	0.341835
22592_GD12	GB5676_YYH16	96.9	0.131124	4.87819e-16
22596_GD12	4570_YYH16	97.05	0.27808	7.6033e-08
22597_GD12	4569_YYH16	100	0	NA
22599_GD12	4926_YYH16	99.44	0.0931509	4.11984e-05
22600_GD12	4927_YYH16	100	0	NA
22601_GD12	GB4928_YYH16	99.63	0.0272072	1.10528e-06
22602_GD12	4929_YYH16	100	0	NA
22604_GD12	4931_YYH16	98.61	0.456053	0.159582
22610_GD12	5300_YYH16	98.43	0.227843	0.00492143
22613_GD12	9533_YYH16	100	0	NA
22623_GD12	GB8036_YYH16	100	0	NA
22624_GD12	8037_YYH16	99.55	0.0355464	3.7454e-20
22625_GD12	8038_YYH16	96.9	0.139949	2.12152e-11
22630_GD12	3466_YYH16	99.63	0.0547934	1.968e-06
22631_GD12	GB3467_YYH16	99.34	0.0692025	4.06316e-07
22632_GD12	GB3468_YYH16	99.66	0.0344111	3.65822e-05
22633_GD12	3469_YYH16	99.75	0.0328196	2.78342e-12
22634_GD12	3470_YYH16	99.75	0.0250258	5.2953e-08
22635_GD12	3471_YYH16	100	0	NA
22636_GD12	3472_YYH16	100	0	NA
22638_GD12	3474_YYH16	100	0	NA
22640_GD12	3477_YYH16	96.68	0.0461283	4.7506e-08
22641_GD12	GB3478_YYH16	98.75	0.164504	0.000219767
22644_GD12	GB3481_YYH16	99.64	0.0307374	1.51176e-11
22645_GD12	GB3482_YYH16	99.33	0.0484942	0.00318342
22647_GD12	2249_YYH16	100	0	NA
22648_GD12	2250_YYH16	99.68	0.0905227	3.29951e-08
22649_GD12	2251_YYH16	98.92	0.0154117	3.3442e-12
22650_GD12	2252_YYH16	99.5	0.0652322	7.55891e-08
22652_GD12	2254_YYH16	99.47	0.0623069	0.00219763
22653_GD12	2255_YYH16	100	0	NA
22655_GD12	2257_YYH16	100	0	NA
22660_GD12	2262_YYH16	99.79	0.111583	0.0476422
22661_GD12	2263_YYH16	100	NA	NA
22662_GD12	2264_YYH16	100	NA	NA
22664_GD12	2266_YYH16	100	0	NA
22665_GD12	2267_YYH16	100	0	NA
22667_GD12	2269_YYH16	100	0	NA
22668_GD12	GB2270_YYH16	98.95	0.17486	8.68291e-06
22671_GD12	GB9746_YYH16	97.83	0.414255	0.131159
22674_GD12	8326_YYH16	99.87	0.0153399	2.03018e-11
22675_GD12	8327_YYH16	98.5	0.0378189	8.26478e-07
22678_GD12	GB5018_YYH16	92.77	0.442041	0.193539
22679_GD12	5019_YYH16	99.32	0.0113599	6.10529e-08
22681_GD12	5021_YYH16	98.36	0.183417	6.596e-06
22682_GD12	GB5022_YYH16	97.09	0.141631	0.000587123
22684_GD12	GB5024_YYH16	99.33	0.0502924	9.87587e-10
22687_GD12	5025_YYH16	96.75	0.0767045	0.00482644
22688_GD12	5026_YYH16	99.51	0.100741	0.00185827
22689_GD12	5027_YYH16	100	0	NA
22691_GD12	5029_YYH16	98.26	0.0517206	7.61353e-21
22694_GD12	9187_YYH16	98.14	0.386328	0.0460748
22696_GD12	6788_YYH16	98.1	0.245435	0.0692866
22697_GD12	6787_YYH16	100	NA	NA
22698_GD12	GB6786_YYH16	98.94	0.115214	7.29116e-06
22699_GD12	6785_YYH16	98.19	0.142502	1.32344e-07
22700_GD12	6784_YYH16	99.4	0.0602685	3.00892e-08
22701_GD12	6783_YYH16	99.48	0.045982	6.12056e-11
22702_GD12	GB6781_YYH16	99.36	0.097674	0.00011462
22704_GD12	7410_YYH16	96.87	0.353364	0.0029195
22705_GD12	GB7411_YYH16	99.08	0.0585544	9.06378e-09
22711_GD12	6427_YYH16	99.17	0.0647504	1.87929e-07
22714_GD12	9882_YYH16	99.84	0.0222378	2.35722e-17
22717_GD12	GB10657_YYH16	99.82	0.0249086	4.52213e-08
22718_GD12	10658_YYH16	100	0	NA
22724_GD12	7748_YYH16	100	0	NA
22725_GD12	GB7749_YYH16	99.62	0.120877	0.0569738
22727_GD12	7620_YYH16	96.06	0.0391359	1.64633e-16
22731_GD12	GB7624_YYH16	99.26	0.0395783	1.98864e-24
22732_GD12	GB7625_YYH16	99.82	0.0194589	3.10068e-09
22734_GD12	GB7627_YYH16	98.8	0.0776312	2.74428e-05
22737_GD12	7327_YYH16	99.64	0.152181	0.125995
22740_GD12	7324_YYH16	99.82	0.0295627	1.93317e-06
22741_GD12	GB7323_YYH16	98	0.230701	7.58714e-07
22743_GD12	GB4019_YYH16	98.97	0.0805889	2.02477e-06
22745_GD12	3222_YYH16	97.04	0.175714	1.04127e-09
22746_GD12	GB3221_YYH16	98.58	0.265847	0.0145425
22748_GD12	3220_YYH16	99.12	0.161186	6.58022e-05
22749_GD12	3219_YYH16	96.83	0.0895947	3.95767e-11
22750_GD12	3218_YYH16	98.92	0.103243	3.61465e-07
22751_GD12	3217_YYH16	99.73	0.0289478	5.1841e-18
22752_GD12	3216_YYH16	100	0	NA
22753_GD12	3215_YYH16	100	0	NA
22754_GD12	3214_YYH16	98.94	0.0579668	0.0002729
22755_GD12	3213_YYH16	99.73	0.0358729	2.64253e-05
22756_GD12	3212_YYH16	100	0	NA
22757_GD12	GB3211_YYH16	99.33	0.134274	0.00182494
22758_GD12	3210_YYH16	99.22	0.118757	1.25698e-05
22760_GD12	3207_YYH16	99.69	0.0653895	0.00428801
22761_GD12	3205_YYH16	99.27	0.05233	9.13752e-07
22763_GD12	GB8934_YYH16	98.21	0.244618	0.0381991
22765_GD12	GB8932_YYH16	100	0	NA
22768_GD12	11205_YYH16	94.97	1.30901	0.78579
22776_GD12	5992_YYH16	98.95	0.0549786	9.68154e-09
22777_GD12	GB5993_YYH16	99.54	0.0383928	0.000141038
22778_GD12	5994_YYH16	98.9	0.100965	3.31753e-05
22780_GD12	10532_YYH16	100	0	NA
22784_GD12	8814_YYH16	95.83	0.137786	0.00570231
22786_GD12	GB8816_YYH16	98.42	0.106766	1.99942e-09
22790_GD12	GB3142_YYH16	94.35	1.46351	0.621009
22791_GD12	GB11122_YYH16	99.8	0.0110654	4.0263e-15
22800_GD12	6665_YYH16	98.5	0.188375	1.51514e-06
22801_GD12	GB6664_YYH16	99.01	0.0416972	1.27182e-09
22802_GD12	6663_YYH16	99.62	0.0414688	0.000111425
22803_GD12	6662_YYH16	97.99	0.122304	4.24297e-12
22805_GD12	GB6660_YYH16	99.35	0.0815656	2.76713e-10
22807_GD12	GB6658_YYH16	100	0	NA
22808_GD12	GB6657_YYH16	85.17	0.424411	5.96726e-05
22818_GD12	6250_YYH16	100	0	NA
22819_GD12	6249_YYH16	99.22	0.120981	0.00624642
22820_GD12	6248_YYH16	98.45	0.114862	4.68515e-06
22821_GD12	GB6247_YYH16	99.08	0.121302	0.0005181
22822_GD12	6246_YYH16	98.86	0.134821	4.80585e-07
22824_GD12	6244_YYH16	99.39	0.0277975	8.45488e-05
22827_GD12	6241_YYH16	97.88	0.127193	1.2108e-07
22836_GD12	GB8450_YYH16	99.16	0.055389	3.82926e-08
22837_GD12	8451_YYH16	97.1	0.0829794	4.78561e-11
22838_GD12	8452_YYH16	99.34	0.0776132	0.0128472
22839_GD12	8453_YYH16	99.44	0.0734199	5.25508e-13
22841_GD12	4813_YYH16	99.83	0.0217212	7.36017e-08
22842_GD12	GB4812_YYH16	99.17	0.177157	0.156778
22848_GD12	GB87_YYH16	100	0	NA
22849_GD12	86_YYH16	96.12	0.291265	8.84012e-07
22853_GD12	8590_YYH16	100	0	NA
22855_GD12	8511_YYH16	99.35	0.0498373	0.00102268
22859_GD12	8517_YYH16	99.48	0.0647323	1.93585e-08
22861_GD12	GB8520_YYH16	98.17	0.210363	0.00247398
22864_GD12	10391_YYH16	99.67	0.031387	3.31492e-06
22868_GD12	269_YYH16	100	0	NA
22869_GD12	270_YYH16	99.17	0.100769	0.000153099
22876_GD12	GB9120_YYH16	96.3	0.314896	0.00134234
2288_GD12	10659_YYH16	98.35	0.11424	8.36811e-08
22880_GD12	605_YYH16	100	0	NA
22881_GD12	606_YYH16	98.34	0.219186	0.0148799
22883_GD12	GB608_YYH16	99.23	0.0683767	1.06756e-11
22884_GD12	609_YYH16	99.15	0.138344	0.0105607
22885_GD12	610_YYH16	98.93	0.133262	3.96584e-07
22889_GD12	4617_YYH16	99	0.0834385	3.17356e-09
22891_GD12	GB4615_YYH16	98.23	0.188408	0.0588732
22892_GD12	4614_YYH16	99.39	0.0191788	6.69256e-21
22893_GD12	4613_YYH16	99.13	0.0448658	6.8626e-11
22895_GD12	4611_YYH16	98.61	0.0782514	1.21923e-08
22896_GD12	4610_YYH16	92.89	1.09962	0.999662
22898_GD12	4608_YYH16	97.17	0.1163	0.000179416
22900_GD12	4606_YYH16	100	0	NA
22903_GD12	955_YYH16	99.41	0.0380784	2.78095e-07
22906_GD12	GB2574_YYH16	98.7	0.141387	9.78978e-08
22908_GD12	GB2576_YYH16	99.15	0.096582	1.07149e-06
22909_GD12	2577_YYH16	99.81	0.0616454	0.00132624
22916_GD12	7777_YYH16	95.27	0.43828	0.102914
22918_GD12	10134_YYH16	99.26	0	NA
22919_GD12	GB11114_YYH16	99.35	0.074018	0.000758128
22920_GD12	4956_YYH16	100	0	NA
22923_GD12	GB9630_YYH16	85.25	0.719512	0.334711
22924_GD12	9629_YYH16	99.31	0.109209	0.00412819
22927_GD12	11169_YYH16	100	NA	NA
22929_GD12	GB7790_YYH16	99.19	0.0847829	1.23361e-11
22930_GD12	GB7789_YYH16	98.92	0.0923247	4.04182e-07
22936_GD12	2035_YYH16	99.69	0.0291155	3.14005e-05
22938_GD12	2037_YYH16	99.14	0.222326	0.198886
22943_GD12	GB8543_YYH16	99.45	0.1664	0.00400426
22944_GD12	1652_YYH16	98.32	0.47028	0.217609
22949_GD12	GB8472_YYH16	99.49	0.0693708	2.10171e-06
22952_GD12	2867_YYH16	100	0	NA
22954_GD12	GB2869_YYH16	98.42	0.302692	0.0272419
22956_GD12	2873_YYH16	97.14	0.174695	7.10794e-07
22960_GD12	2877_YYH16	99.14	0.085739	1.86153e-07
22963_GD12	2880_YYH16	97.36	0.168324	0.00048703
22965_GD12	5876_YYH16	100	0	NA
22966_GD12	5875_YYH16	100	0	NA
22967_GD12	5874_YYH16	100	0	NA
22968_GD12	GB5873_YYH16	98.36	0.573085	0.423585
22971_GD12	5870_YYH16	99.63	0.028273	1.48569e-06
22972_GD12	5869_YYH16	99.35	0.0259436	1.56872e-07
22973_GD12	5868_YYH16	97.36	0.201928	6.12709e-08
22974_GD12	5867_YYH16	98.54	0.054897	4.93371e-10
22978_GD12	GB5863_YYH16	99.4	0.133044	2.10422e-05
22981_GD12	GB7370_YYH16	99.21	0.0733763	0.045274
22982_GD12	GB7371_YYH16	98.02	0.17211	8.09227e-05
22983_GD12	GB7372_YYH16	99.71	0.032494	5.27623e-05
22984_GD12	9022_YYH16	100	0	NA
22985_GD12	9023_YYH16	100	0	NA
22986_GD12	9024_YYH16	99.53	0.103909	2.87372e-05
22987_GD12	GB9025_YYH16	99.72	0.115532	0.00236581
22990_GD12	10313_YYH16	100	0	NA
22992_GD12	GB10311_YYH16	98.04	0.603842	0.181623
22993_GD12	10310_YYH16	99.43	0.0545369	8.68038e-10
22994_GD12	GB4105_YYH16	98.73	0.230151	0.00058977
22996_GD12	GB4107_YYH16	99.76	0.0239383	1.03656e-07
22997_GD12	4108_YYH16	99.33	0.0589104	3.8225e-08
23000_GD12	GB8084_YYH16	98.86	0.0755035	6.02522e-11
23014_GD12	GB7641_YYH16	97.9	0.166459	5.01453e-08
23016_GD12	10618_YYH16	96.3	0.263263	0.0499343
23021_GD12	1328_YYH16	100	0	NA
23027_GD12	GB7047_YYH16	99.42	0.0292467	3.66729e-13
23029_GD12	GB7049_YYH16	99.47	0.0850528	3.40536e-09
23030_GD12	GB9826_YYH16	98.83	0.157774	0.00595197
23034_GD12	7088_YYH16	100	0	NA
23036_GD12	7090_YYH16	96.23	0.31455	0.00468125
23038_GD12	7092_YYH16	100	0	NA
23040_GD12	7094_YYH16	95.32	0.165153	6.05779e-10
23044_GD12	GB7355_YYH16	88.15	0.123364	3.98453e-27
23047_GD12	7820_YYH16	98.94	0.072754	1.1403e-06
23048_GD12	7819_YYH16	98.44	0.227542	0.00213397
23049_GD12	7818_YYH16	98.78	0.248201	0.000375379
23057_GD12	GB8501_YYH16	98	1.30602	0.945592
23058_GD12	8500_YYH16	98.84	0.511674	0.423484
23059_GD12	7965_YYH16	95.61	0.295669	0.00237999
23062_GD12	GB7968_YYH16	98.67	0.0784281	2.22807e-10
23067_GD12	GB5629_YYH16	38.28	0.184336	2.89329e-14
23076_GD12	3053_YYH16	99.64	0.0507095	3.9274e-11
23078_GD12	6726_YYH16	100	0	NA
23080_GD12	GB6724_YYH16	97.87	0.344373	0.0346058
23081_GD12	6723_YYH16	87.44	0.241391	8.67487e-06
23082_GD12	GB6722_YYH16	99.01	0.247625	0.129414
23084_GD12	6720_YYH16	91.15	0.206171	0.000845954
23085_GD12	6719_YYH16	100	0	NA
23087_GD12	8608_YYH16	100	0	NA
23088_GD12	GB657_YYH16	98.66	0.311255	0.00200185
23089_GD12	658_YYH16	100	0	NA
23090_GD12	659_YYH16	95.21	0.192484	0.00225687
23091_GD12	660_YYH16	100	0	NA
23092_GD12	661_YYH16	86.92	0.208238	0.00865384
23094_GD12	GB662_YYH16	99.44	0.065699	1.92491e-09
23095_GD12	663_YYH16	98.45	0.190071	1.02452e-05
23096_GD12	664_YYH16	99.25	0.0223347	1.00583e-06
23100_GD12	10966_YYH16	100	0	NA
23102_GD12	GB4528_YYH16	98.32	0.156941	1.99231e-05
23103_GD12	4529_YYH16	96.46	0.042307	0.000524484
23105_GD12	4531_YYH16	99.38	0.1043	0.00341478
23106_GD12	4532_YYH16	99.52	0.0254465	2.85181e-13
23111_GD12	6320_YYH16	99.19	0.0801866	1.42768e-11
23112_GD12	6321_YYH16	98.6	0.15323	2.27011e-07
23114_GD12	GB10025_YYH16	99.5	NA	NA
23118_GD12	10605_YYH16	99.23	0.123199	0.000333237
23119_GD12	GB11422_YYH16	100	0	NA
23128_GD12	11149_YYH16	97.63	0.178842	0.00015088
23131_GD12	GB10971_YYH16	96.1	0.198052	0.00168238
23136_GD12	5356_YYH16	99.78	0.00830584	2.76497e-09
23137_GD12	5355_YYH16	99.09	0.0488795	2.81606e-15
23138_GD12	GB5353_YYH16	99.06	0.0952582	0.00249269
23146_GD12	8330_YYH16	99.6	0.0434238	0.000141298
23147_GD12	8331_YYH16	97.83	0.249255	0.000103441
23148_GD12	GB8332_YYH16	98.65	0.334018	0.117084
23149_GD12	8333_YYH16	100	0	NA
23151_GD12	8335_YYH16	99.44	0.262029	0.080257
23153_GD12	GB5607_YYH16	99.55	0.0492497	7.3656e-07
23157_GD12	GB5603_YYH16	98.87	0.0715419	4.80032e-14
23160_GD12	5600_YYH16	99.37	0.0202414	5.86085e-18
23161_GD12	5599_YYH16	100	0	NA
23163_GD12	5597_YYH16	100	0	NA
23169_GD12	10026_YYH16	99.26	0.178602	0.000439818
23170_GD12	441_YYH16	98.16	0.0975304	1.14392e-12
23172_GD12	GB443_YYH16	99.35	0.0414254	6.44617e-12
23177_GD12	GB7176_YYH16	99.03	0.0524607	2.35022e-09
23179_GD12	7174_YYH16	99.47	0.0175944	3.24353e-09
23180_GD12	GB7173_YYH16	96.92	0.21655	0.00833432
23182_GD12	7171_YYH16	98.77	0.068264	2.1653e-10
23183_GD12	7170_YYH16	99.27	0.0644838	5.97936e-10
23184_GD12	9062_YYH16	99.01	0.130397	4.64781e-07
23185_GD12	GB9061_YYH16	93.5	0.330318	0.000886129
23186_GD12	9060_YYH16	99.34	0.0127599	6.79362e-08
23187_GD12	9059_YYH16	93.49	0.0995699	1.30373e-08
23188_GD12	GB9058_YYH16	98.93	0.11108	3.7484e-09
23193_GD12	7504_YYH16	100	0	NA
23197_GD12	7500_YYH16	99.38	0.0475572	3.91736e-13
23198_GD12	7499_YYH16	99.41	0.0406982	2.8199e-12
23206_GD12	GB6229_YYH16	97.16	0.179343	1.81133e-05
23207_GD12	6228_YYH16	98.69	0.0610472	9.14119e-21
23210_GD12	11117_YYH16	99.63	0.0150743	3.95083e-12
23211_GD12	GB7030_YYH16	97.56	0.159324	6.07972e-14
23212_GD12	GB7029_YYH16	98.87	0.0418748	3.04639e-09
23213_GD12	7028_YYH16	97.65	0.284209	0.00563189
23216_GD12	7024_YYH16	98.13	0.27334	0.00184228
23219_GD12	7022_YYH16	99.03	0.0513872	1.11764e-13
23220_GD12	7021_YYH16	98.95	0.0697038	3.02991e-06
23222_GD12	8397_YYH16	99.56	0.0352712	1.80108e-13
23227_GD12	9365_YYH16	100	0	NA
23228_GD12	GB5195_YYH16	96.92	0.343036	0.0332099
23229_GD12	5194_YYH16	99.47	0.0256517	3.9743e-17
23236_GD12	GB5185_YYH16	97.24	0.197232	2.63947e-06
23242_GD12	6388_YYH16	93.83	0.32586	0.0287248
23245_GD12	6385_YYH16	98.06	0.139283	7.5039e-10
23246_GD12	6384_YYH16	100	0	NA
23252_GD12	3413_YYH16	98.43	0.152156	1.35828e-05
23253_GD12	3414_YYH16	100	0	NA
23254_GD12	GB3415_YYH16	99.7	0.0184684	3.85163e-09
23255_GD12	3416_YYH16	97.54	0.214279	1.34544e-05
23258_GD12	GB3419_YYH16	97.71	0.0972032	5.80206e-09
23259_GD12	3420_YYH16	99.3	0.0507924	1.0171e-06
23260_GD12	3421_YYH16	97.22	0.0581935	2.20673e-07
23263_GD12	3425_YYH16	97.54	0.183003	5.21704e-09
23264_GD12	3426_YYH16	98.52	0.100741	5.01658e-10
23275_GD12	GB1400_YYH16	98.72	0.0615394	0.00011539
23277_GD12	1402_YYH16	94.92	0.221204	1.00378e-05
23280_GD12	1405_YYH16	97.87	0.198801	4.83615e-06
23282_GD12	1407_YYH16	99.68	0.0175773	1.09351e-08
23283_GD12	1408_YYH16	98.94	0.0571673	5.25695e-10
23284_GD12	GB1409_YYH16	99.61	0.0201105	1.2108e-08
23285_GD12	1410_YYH16	99.47	0.0253496	3.71341e-05
23286_GD12	1411_YYH16	100	0	NA
23288_GD12	4254_YYH16	82.97	0.247479	4.47785e-10
23289_GD12	4253_YYH16	98.88	0.422343	0.254257
23291_GD12	4251_YYH16	100	0	NA
23293_GD12	3375_YYH16	99.15	0.0814251	5.48386e-05
23294_GD12	3374_YYH16	98.42	0.0837365	1.92486e-16
23298_GD12	GB10196_YYH16	99.51	0.0186138	0
23299_GD12	10197_YYH16	99.41	0.0555627	6.4275e-06
23302_GD12	GB6966_YYH16	100	0	NA
23303_GD12	GB6967_YYH16	98.87	0.13807	3.76251e-05
23304_GD12	GB6968_YYH16	99.45	0.103926	7.76172e-05
23307_GD12	GB6971_YYH16	98.64	0.506238	0.416911
23313_GD12	2104_YYH16	97.92	0.353656	0.134363
23315_GD12	2102_YYH16	96.83	0.172066	7.18203e-08
23319_GD12	2098_YYH16	98.66	0.0766683	1.01466e-06
23321_GD12	2096_YYH16	98.54	0.120597	0.0010697
23323_GD12	2094_YYH16	76.96	1.01311	0.933052
23326_GD12	GB2091_YYH16	98.08	0.197261	0.000952977
23327_GD12	2090_YYH16	96.74	0.681907	0.38566
23330_GD12	11119_YYH16	95.99	0.180176	0.0101336
23331_GD12	8056_YYH16	99.61	0.0386643	1.12585e-08
23332_GD12	GB8057_YYH16	99.73	0.026774	4.74169e-07
23333_GD12	8058_YYH16	100	0	NA
23334_GD12	8059_YYH16	97.31	0.191871	0.000225905
23335_GD12	8060_YYH16	99.43	0.0373332	7.79979e-06
23336_GD12	5520_YYH16	97.37	0.253388	0.000754039
23337_GD12	5519_YYH16	99.82	0.0519252	0.000580535
23341_GD12	5515_YYH16	100	0	NA
23343_GD12	GB5513_YYH16	92.06	0.106044	0.000541111
23344_GD12	5512_YYH16	99.8	0.0116965	6.27338e-13
23349_GD12	GB5506_YYH16	96.93	0.879681	0.778938
23352_GD12	7003_YYH16	98.82	0.147949	5.284e-05
23353_GD12	7002_YYH16	98.82	0.0918937	2.14015e-06
23354_GD12	7001_YYH16	99.82	0.0214329	6.85236e-10
23356_GD12	GB6999_YYH16	98.94	0.0600838	9.03614e-08
23357_GD12	6998_YYH16	99.05	0.0359747	1.67624e-09
23358_GD12	GB6997_YYH16	94.98	0.163758	0.00949553
23362_GD12	8412_YYH16	99.46	0.152358	2.04578e-05
23363_GD12	8411_YYH16	99.75	0.0416038	0.000381982
23364_GD12	8410_YYH16	100	0	NA
23365_GD12	8409_YYH16	86.11	NA	NA
23372_GD12	GB4218_YYH16	98.78	0.133635	1.99033e-05
23373_GD12	4219_YYH16	99.29	0.102337	0.000261496
23374_GD12	GB4220_YYH16	99.93	0.00581736	1.233e-33
23376_GD12	GB4222_YYH16	98.63	0.188783	0.0173229
23378_GD12	6599_YYH16	97.1	0.508265	0.0731919
23379_GD12	6598_YYH16	100	0	NA
23388_GD12	5391_YYH16	99.85	0.0241876	1.18195e-08
23389_GD12	GB5390_YYH16	98.81	0.34706	0.0161491
23390_GD12	GB5389_YYH16	99.57	0.0605004	1.81565e-08
23392_GD12	5387_YYH16	99.84	0.0267308	9.12851e-08
23393_GD12	GB5386_YYH16	99.29	0.0133897	9.74384e-11
23396_GD12	5521_YYH16	99.56	0.0642249	6.15646e-08
23398_GD12	6690_YYH16	100	NA	NA
23400_GD12	6688_YYH16	97.38	0.406162	0.036572
23403_GD12	6685_YYH16	100	0	NA
23404_GD12	6684_YYH16	99.44	0.127859	1.62442e-05
23405_GD12	6683_YYH16	98.48	0.0221777	8.49696e-08
23406_GD12	6682_YYH16	99.75	0.0274144	2.65136e-13
23407_GD12	6681_YYH16	99.34	0.11181	0.00294908
23408_GD12	6680_YYH16	98.94	0.541462	0.400024
23409_GD12	6679_YYH16	99.74	0.0727423	0.00618557
23416_GD12	GB5733_YYH16	99.29	0.0931275	0.00014572
23417_GD12	5732_YYH16	97.69	1.12839	0.804655
23419_GD12	GB5730_YYH16	99.55	0.131292	2.90498e-06
23424_GD12	10071_YYH16	100	0	NA
23425_GD12	10070_YYH16	100	0	NA
23426_GD12	10069_YYH16	98.75	0.122208	1.76404e-05
23427_GD12	10068_YYH16	99.5	0.18154	0
23430_GD12	GB9435_YYH16	99.4	0.116367	9.88053e-05
23432_GD12	9437_YYH16	99.83	0.0258558	6.55061e-08
23433_GD12	8067_YYH16	100	0	NA
23435_GD12	6077_YYH16	90.24	0.592031	0.164536
23440_GD12	6071_YYH16	99.21	0.19745	0.000152574
23441_GD12	6070_YYH16	98.53	0.457443	0.202061
23442_GD12	6069_YYH16	100	0	NA
23445_GD12	6066_YYH16	100	0	NA
23450_GD12	1820_YYH16	98.83	0.0729667	5.34439e-12
23451_GD12	1821_YYH16	97.96	0.109338	6.7516e-06
23457_GD12	5585_YYH16	100	0	NA
23459_GD12	5587_YYH16	99.78	0.0254282	2.47847e-06
23460_GD12	5588_YYH16	100	0	NA
23461_GD12	5589_YYH16	99.73	0.0514656	0.000962226
23464_GD12	5591_YYH16	98.87	0.063132	1.18036e-15
23468_GD12	10679_YYH16	100	0	NA
23469_GD12	GB10678_YYH16	98.73	0.239854	0.121648
23474_GD12	GB2884_YYH16	99.47	0.0473019	3.3304e-06
23475_GD12	GB4262_YYH16	99.14	0.0812839	1.16189e-05
23477_GD12	3203_YYH16	100	0	NA
23480_GD12	GB8871_YYH16	96.79	0.284318	0.0159947
23481_GD12	8870_YYH16	96.31	0.381429	0.00237516
23482_GD12	GB8869_YYH16	99.19	0.0584703	6.61041e-06
23485_GD12	GB6911_YYH16	99.19	0.209282	0.0667005
23489_GD12	6802_YYH16	99.02	0.0646468	2.13578e-10
23492_GD12	6804_YYH16	99.12	0.0616772	1.0977e-07
23493_GD12	6805_YYH16	100	0	NA
23494_GD12	6806_YYH16	99.89	0.0143841	1.57207e-13
23495_GD12	6807_YYH16	100	0	NA
23496_GD12	6808_YYH16	98.15	0.138765	0.0766892
23497_GD12	7814_YYH16	90.65	0.185237	1.88871e-12
23498_GD12	7815_YYH16	98.44	0.100066	2.97876e-07
23499_GD12	GB7816_YYH16	99.67	0.0340103	1.03296e-05
23500_GD12	GB6039_YYH16	97.12	0.48599	0.0732055
23501_GD12	6038_YYH16	100	0	NA
23502_GD12	6037_YYH16	98.39	0.215554	0.00760702
23503_GD12	GB6036_YYH16	98.36	0.13878	3.59962e-13
23506_GD12	5298_YYH16	99.78	0.0201949	1.50969e-09
23507_GD12	GB10462_YYH16	99.35	0.21734	0.036269
23511_GD12	GB10118_YYH16	99.28	0.157094	2.35637e-08
23514_GD12	5896_YYH16	98.79	0.416245	0.142712
23521_GD12	3722_YYH16	98.78	0.331738	0.0943382
23523_GD12	GB3725_YYH16	98.99	0.0750808	1.9436e-11
23527_GD12	11220_YYH16	100	0	NA
23532_GD12	8881_YYH16	99.1	0.0890794	0.0198558
23540_GD12	GB6906_YYH16	99.65	0.142519	0.0113456
23542_GD12	10988_YYH16	100	0	NA
23555_GD12	5535_YYH16	97.12	0.41561	0.129628
23559_GD12	GB5538_YYH16	99.41	0.0356612	3.43699e-08
23561_GD12	5541_YYH16	98.95	0.0804439	1.80865e-10
23562_GD12	5542_YYH16	99.43	0.0416121	0
23563_GD12	GB5543_YYH16	100	0	NA
23565_GD12	GB6307_YYH16	98.56	0.092618	5.91759e-05
23568_GD12	9935_YYH16	99.71	0.0856499	4.47641e-05
23569_GD12	GB8754_YYH16	100	0	NA
23572_GD12	8757_YYH16	99.3	0.0905244	1.08842e-06
23573_GD12	8758_YYH16	100	0	NA
23578_GD12	GB6876_YYH16	98.89	0.166142	5.78682e-05
23579_GD12	6875_YYH16	99.75	0.0674527	1.18543e-06
23583_GD12	5719_YYH16	99.38	0.0292232	3.79825e-23
23585_GD12	GB10799_YYH16	97.71	0.521428	0.0988227
23586_GD12	GB1273_YYH16	98.22	0.0610863	1.22997e-07
23587_GD12	1272_YYH16	98.92	0.0838081	8.28686e-06
23588_GD12	GB10938_YYH16	98.61	0.0770675	3.85736e-14
2359_GD12	GB765_YYH16	98.4	0.138538	1.92888e-07
23592_GD12	GB328_YYH16	59.02	0.226192	4.70692e-16
23596_GD12	7198_YYH16	97.01	0.187196	0.000206654
23597_GD12	GB7199_YYH16	96.32	0.213865	1.9926e-09
23600_GD12	GB1732_YYH16	98.5	0.0939703	2.58947e-08
23602_GD12	1734_YYH16	99.76	0.0179405	3.57241e-10
23603_GD12	GB1735_YYH16	99.7	0.0198971	2.51263e-16
23604_GD12	1736_YYH16	95.32	0.628028	0.289057
23607_GD12	1739_YYH16	99.37	0.0447059	2.54824e-05
23608_GD12	1740_YYH16	99.8	0.0114235	6.45628e-14
23609_GD12	1741_YYH16	100	0	NA
23612_GD12	GB1744_YYH16	99.29	0.0314494	3.54315e-18
23613_GD12	1745_YYH16	94.83	0	NA
23614_GD12	1746_YYH16	96.7	0.293182	0.00339251
23616_GD12	1748_YYH16	97.83	0.241491	0.00110362
23618_GD12	GB1750_YYH16	98.78	0.0730924	2.93419e-09
23621_GD12	3343_YYH16	99.79	0.0253127	1.57813e-07
23623_GD12	GB3345_YYH16	98.98	0.152469	8.54781e-05
23624_GD12	3346_YYH16	98.2	0.2943	0.118435
23625_GD12	3347_YYH16	99.63	0.0468228	1.26717e-08
23626_GD12	GB3348_YYH16	99.28	0.0539069	7.00286e-11
23628_GD12	3351_YYH16	98.77	0.0882256	1.32238e-05
23630_GD12	GB3353_YYH16	98.62	0.298223	0.0555935
23631_GD12	GB3354_YYH16	99.8	0.036673	0.000512674
23634_GD12	GB2472_YYH16	99.41	0.174228	0.150908
23637_GD12	GB2469_YYH16	98.84	0.174851	1.0533e-07
23639_GD12	2467_YYH16	99.53	0.0375443	2.04327e-18
23641_GD12	3065_YYH16	94.81	0.156681	3.79913e-06
23642_GD12	3066_YYH16	96.66	0.105379	3.68239e-09
23644_GD12	3068_YYH16	100	0	NA
23649_GD12	3072_YYH16	99.64	0.0147595	2.53351e-17
23654_GD12	3078_YYH16	100	0	NA
23655_GD12	GB11235_YYH16	99.65	0.016825	4.13467e-07
23656_GD12	11236_YYH16	100	0	NA
23657_GD12	10281_YYH16	100	0	NA
23658_GD12	GB10282_YYH16	95.62	0.290249	0.00162764
23659_GD12	GB10283_YYH16	99.39	0.0500122	0.000968809
23662_GD12	GB7496_YYH16	99.32	0.0367476	0.000123968
23663_GD12	7495_YYH16	98.18	0.107482	1.37255e-06
23664_GD12	7494_YYH16	99.73	0.0325316	7.53502e-06
23665_GD12	GB7493_YYH16	99.62	0.0229545	2.77365e-07
23666_GD12	7492_YYH16	100	0	NA
23667_GD12	7491_YYH16	99.71	0.0162361	8.73405e-10
23670_GD12	7489_YYH16	99.26	0.0587228	0.012261
23673_GD12	7487_YYH16	96.74	0.196255	6.49308e-07
23679_GD12	9879_YYH16	99.81	0.024266	5.77399e-08
23680_GD12	GB9880_YYH16	97.98	0.226472	0.0171413
23682_GD12	8842_YYH16	99.25	0.0810462	2.20746e-07
23686_GD12	9771_YYH16	99.42	0.196375	0.277529
23687_GD12	9772_YYH16	99.71	0.0719494	0.00989753
23688_GD12	2273_YYH16	99.7	0.0603914	1.8996e-10
23689_GD12	2274_YYH16	100	0	NA
23692_GD12	GB2277_YYH16	98.83	0.71919	0.515117
23697_GD12	10596_YYH16	98.03	0.204087	2.4469e-05
23700_GD12	2700_YYH16	98.24	0.0729239	2.25708e-06
23701_GD12	2701_YYH16	97.9	0.216032	0.00231702
23702_GD12	GB2702_YYH16	90.21	0.0799317	1.94032e-08
23704_GD12	3875_YYH16	100	0	NA
23706_GD12	GB3877_YYH16	99.73	0.0322453	5.9287e-17
23708_GD12	GB6953_YYH16	99.61	0.077173	0.000292715
23709_GD12	6952_YYH16	99.45	0.0387267	2.02745e-09
23711_GD12	6950_YYH16	99.31	0.0771941	2.2336e-10
23713_GD12	6948_YYH16	100	0	NA
23714_GD12	6947_YYH16	99.78	0.0583385	2.00173e-06
23715_GD12	6946_YYH16	99.3	0.0675445	7.35618e-07
23716_GD12	6945_YYH16	99.69	0.0365273	0.000221112
23721_GD12	7905_YYH16	99.36	0.0641655	1.24314e-05
23722_GD12	9678_YYH16	99.06	0.0576722	1.005e-05
23732_GD12	162_YYH16	99.73	0.0159106	3.73782e-10
23737_GD12	168_YYH16	100	0	NA
23738_GD12	169_YYH16	99.09	0.0804382	2.84776e-12
23740_GD12	GB170_YYH16	99.3	0.0833746	0.00043659
23741_GD12	171_YYH16	99.7	0.0649702	0.00422796
23745_GD12	7302_YYH16	100	0	NA
23748_GD12	7305_YYH16	99.14	0.0624174	1.18703e-09
23749_GD12	7306_YYH16	95.87	0.440509	0.00133476
23750_GD12	10128_YYH16	100	0	NA
[truncated: 7,474 more rows]

## Sheet: GD12-YYH13
Gene1	Gene2	PID	Ka/Ks	E-value
100_GD12	4067_YYH13	98.66	0.117614	0.000898087
101_GD12	3166_YYH13	100	0	NA
102_GD12	3165_YYH13	96.95	0.700884	0.545097
1042_GD12	9332_YYH13	100	0	NA
1085_GD12	11289_YYH13	99.32	0.291815	0.222704
1087_GD12	1578_YYH13	100	0	NA
1122_GD12	1528_YYH13	97.32	1.70201	0.819352
114_GD12	41_YYH13	99.7	0.0228576	4.76087e-16
115_GD12	4927_YYH13	99.08	0.0711491	5.60602e-07
1158_GD12	8020_YYH13	99.78	0.0257588	3.68967e-07
12_GD12	4564_YYH13	99.4	0.0742345	0.0001379
1207_GD12	348_YYH13	98.48	0.1438	0.00147401
1216_GD12	1311_YYH13	98.63	0.124456	0.000247072
126_GD12	10443_YYH13	98.34	0.265601	0.00191726
130_GD12	5313_YYH13	100	0	NA
1409_GD12	4113_YYH13	99.31	0.154429	0.0314926
1441_GD12	10380_YYH13	96.52	0.539247	0.219089
148_GD12	10429_YYH13	99.16	0.293884	0.103767
1491_GD12	1711_YYH13	99.87	0.021385	0
152_GD12	1257_YYH13	100	0	NA
1555_GD12	3466_YYH13	99.37	0.0787377	4.14224e-07
157_GD12	10890_YYH13	99.53	0.0750675	1.93312e-12
1593_GD12	11262_YYH13	99.59	0.0522067	0.000210811
1597_GD12	1507_YYH13	95.33	0.419494	0.15498
16311_GD12	39_YYH13	88	0.381068	0.00113558
16611_GD12	1874_YYH13	100	0	NA
1766_GD12	10708_YYH13	97.5	0.419397	0.00823007
18212_GD12	4489_YYH13	99.86	0.0101701	1.53688e-16
18303_GD12	10788_YYH13	98.36	0.170423	0.000302797
18304_GD12	10787_YYH13	97.59	0.324146	0.00468908
18943_GD12	1579_YYH13	100	0	NA
19_GD12	922_YYH13	100	NA	NA
19014_GD12	2636_YYH13	98.52	0.222037	0.0753473
19015_GD12	2637_YYH13	97.32	0.220888	0.000803563
19316_GD12	3607_YYH13	99.65	0.0146625	1.55117e-10
19322_GD12	9137_YYH13	98.26	0.0912181	1.54287e-06
19323_GD12	9138_YYH13	100	0	NA
19326_GD12	7463_YYH13	99.61	0.0481605	1.13287e-13
19327_GD12	7464_YYH13	99.19	0.0490866	4.50189e-07
19330_GD12	9072_YYH13	98.53	0.251696	0.138799
19331_GD12	9073_YYH13	98.43	0.200747	0.0282114
19332_GD12	9074_YYH13	99.62	0.0942409	0.000570393
19333_GD12	9075_YYH13	100	NA	NA
19334_GD12	9076_YYH13	99.5	0.0364338	2.96569e-09
19336_GD12	9078_YYH13	100	0	NA
19337_GD12	9079_YYH13	98.34	0.0242818	9.15591e-11
19340_GD12	9991_YYH13	98.58	0.148937	0.000195685
19344_GD12	310_YYH13	99.63	0.0360133	7.30407e-11
19347_GD12	307_YYH13	99.35	0.0442199	1.06497e-08
19350_GD12	304_YYH13	99.46	0.040835	6.42392e-13
19351_GD12	10288_YYH13	99.76	0.0228949	3.24584e-08
19352_GD12	10287_YYH13	99.6	0.0373809	9.20385e-06
19355_GD12	3564_YYH13	100	NA	NA
19356_GD12	3563_YYH13	99.37	0.18879	0.00399869
19358_GD12	8518_YYH13	99.76	0.0564747	0.00140303
19359_GD12	8519_YYH13	100	0	NA
19360_GD12	8520_YYH13	100	0	NA
19363_GD12	1714_YYH13	99.36	0.0623302	0.000122574
19365_GD12	1712_YYH13	74.29	0.0700079	5.60141e-10
19367_GD12	8957_YYH13	97.74	0.320515	0.0486432
19369_GD12	8955_YYH13	98.94	NA	NA
19370_GD12	GB7382_YYH13	99.7	0.0457508	4.23554e-08
19371_GD12	7381_YYH13	98.9	0.353244	0.386441
19372_GD12	7380_YYH13	99.16	0.024911	8.63622e-09
19373_GD12	7379_YYH13	100	0	NA
19374_GD12	7378_YYH13	97.1	0.123986	3.54595e-08
19380_GD12	7373_YYH13	96.93	0.270612	5.17422e-07
19381_GD12	7372_YYH13	97.46	0.252753	0.00364922
19384_GD12	7369_YYH13	99.24	0.041411	1.04889e-07
19387_GD12	7365_YYH13	99.35	0.277193	0.0913634
19388_GD12	7364_YYH13	91.7	0	NA
19393_GD12	4450_YYH13	99.74	0.0143987	2.73691e-10
19394_GD12	4449_YYH13	100	0	NA
19395_GD12	4448_YYH13	100	0	NA
19396_GD12	4447_YYH13	99.78	0.0114106	1.84235e-11
19397_GD12	4446_YYH13	100	0	NA
19399_GD12	4444_YYH13	100	0	NA
19400_GD12	4443_YYH13	96.08	0.239104	0.0120204
19402_GD12	4503_YYH13	95.48	0.403017	0.00310992
19403_GD12	4504_YYH13	97.77	0.14051	1.9014e-05
19406_GD12	4507_YYH13	97.34	0.171333	1.74956e-05
19407_GD12	4508_YYH13	97.92	0.126851	1.58222e-08
19413_GD12	7930_YYH13	100	0	NA
19415_GD12	267_YYH13	99.85	0.0169156	1.22862e-11
19416_GD12	266_YYH13	99.62	0.0506582	0.000900414
19418_GD12	264_YYH13	92.4	0.850142	0.798175
19420_GD12	262_YYH13	98.1	0.0777489	1.00667e-12
19431_GD12	7298_YYH13	100	0	NA
19433_GD12	6633_YYH13	99.46	0.0428797	3.83826e-16
19440_GD12	6850_YYH13	100	0	NA
19441_GD12	6851_YYH13	99.37	0.067414	3.1257e-22
19442_GD12	7351_YYH13	94.79	0.406352	0.0912233
19443_GD12	7350_YYH13	97.65	0.111441	1.98571e-11
19457_GD12	2849_YYH13	98.98	0.0743962	3.97211e-10
19458_GD12	2848_YYH13	100	0	NA
19459_GD12	2847_YYH13	98.62	0.103302	1.12956e-09
19460_GD12	9757_YYH13	99.56	0.0500626	6.25866e-13
19461_GD12	9758_YYH13	99.22	0.0769025	8.51772e-06
19462_GD12	9759_YYH13	95.83	0.0724471	2.4816e-08
19464_GD12	9762_YYH13	99.29	0.0747872	7.57295e-12
19465_GD12	9763_YYH13	99.72	0.0351802	1.85523e-15
19466_GD12	4872_YYH13	100	0	NA
19467_GD12	4871_YYH13	98.84	0.27775	4.82657e-06
19468_GD12	4870_YYH13	99.36	0.0599492	4.9194e-09
19469_GD12	1033_YYH13	99.63	0.064925	7.15208e-08
19472_GD12	1036_YYH13	99.33	0.0585077	3.45511e-15
19476_GD12	1040_YYH13	97.4	0.183175	0.0119094
19478_GD12	9442_YYH13	99.57	0.0307323	5.96224e-06
19486_GD12	8335_YYH13	98.37	0.102686	1.06986e-10
19487_GD12	8334_YYH13	95.99	1.11772	0.999636
19488_GD12	8333_YYH13	99.57	0.0198919	1.04306e-05
19489_GD12	8332_YYH13	98.59	0.144253	2.2389e-06
19490_GD12	10190_YYH13	99.06	NA	NA
19495_GD12	1181_YYH13	98.83	0.0945079	4.88745e-06
19496_GD12	1180_YYH13	99.33	0.106796	1.85383e-05
19498_GD12	1178_YYH13	99.34	0.241057	0.121094
19500_GD12	10591_YYH13	98.94	0.102002	5.08313e-05
19501_GD12	8248_YYH13	99.61	0.108192	1.30359e-10
19502_GD12	8247_YYH13	99.78	0.036201	9.42037e-06
19503_GD12	8246_YYH13	100	0	NA
19504_GD12	8245_YYH13	100	0	NA
19505_GD12	8244_YYH13	97.01	0.0970252	1.83858e-05
19507_GD12	7757_YYH13	100	0	NA
19510_GD12	65_YYH13	100	0	NA
19511_GD12	66_YYH13	99.81	0.024104	1.89448e-07
19513_GD12	68_YYH13	99.35	0.178107	0.0447932
19521_GD12	5047_YYH13	97.04	0.379262	0.0344284
19522_GD12	5046_YYH13	98.57	0.179159	0.000235381
19523_GD12	5045_YYH13	99.41	0.0344027	4.93792e-15
19524_GD12	5044_YYH13	99.4	0.0322937	2.57717e-05
19526_GD12	5042_YYH13	99.53	0.0527406	0.00108995
19528_GD12	5040_YYH13	96.38	0.236454	0.000113338
19529_GD12	5039_YYH13	99.74	0.0301177	4.94045e-13
19531_GD12	5037_YYH13	99.79	0	NA
19532_GD12	5036_YYH13	100	0	NA
19533_GD12	5035_YYH13	99.77	0.0243255	5.72913e-16
19534_GD12	5034_YYH13	99.39	0.0793251	3.40956e-06
19536_GD12	5033_YYH13	99.48	0.0979672	0.0160081
19539_GD12	8924_YYH13	97.02	0.035769	1.41284e-05
19545_GD12	2454_YYH13	97.87	0.1013	3.37579e-06
19548_GD12	2644_YYH13	92.39	0.015985	6.30191e-13
19556_GD12	7937_YYH13	99.76	0.0490241	0.00043484
19560_GD12	3744_YYH13	99.52	0.0365611	1.95041e-05
19562_GD12	6563_YYH13	100	0	NA
19563_GD12	6564_YYH13	99.67	0.0316203	1.67181e-15
19564_GD12	6565_YYH13	99.28	0.0398895	6.536e-12
19565_GD12	6566_YYH13	96.71	0.253952	0.00176448
19566_GD12	6567_YYH13	95.89	0.190676	3.08235e-11
19570_GD12	6609_YYH13	98.86	0.0831412	2.25399e-14
19571_GD12	6610_YYH13	99.29	0.113374	4.79493e-05
19575_GD12	7525_YYH13	98.86	0.0754306	3.98389e-09
19577_GD12	7522_YYH13	93.18	0.310643	0.241817
19583_GD12	9275_YYH13	11.67	0.263121	2.9125e-08
19586_GD12	5551_YYH13	95.89	0.644238	0.622762
19588_GD12	992_YYH13	100	0	NA
19589_GD12	1971_YYH13	99.21	0.051417	5.38419e-07
19590_GD12	5297_YYH13	99.51	0.0805498	2.66116e-06
19593_GD12	5294_YYH13	100	NA	NA
19595_GD12	5870_YYH13	98.75	0.0737887	1.23604e-09
19596_GD12	5869_YYH13	96.39	0.223024	1.23255e-05
19597_GD12	5868_YYH13	100	0	NA
19598_GD12	5867_YYH13	98.51	0.179731	0.1593
19599_GD12	6682_YYH13	54.6	0.0365628	4.66366e-08
19606_GD12	9654_YYH13	99.19	0.0695913	7.25957e-13
19608_GD12	8959_YYH13	94.68	0.320952	0.00212997
19609_GD12	2249_YYH13	100	0	NA
19611_GD12	2247_YYH13	97.93	0.339985	0.0325199
19612_GD12	2246_YYH13	100	0	NA
19614_GD12	2244_YYH13	95.69	0.116057	0.000150375
19615_GD12	2243_YYH13	99.72	0.0481897	0.000248345
19616_GD12	2242_YYH13	100	#NAME?	NA
19617_GD12	2241_YYH13	99.64	0.0219636	1.24645e-08
19618_GD12	2240_YYH13	99.79	0.0463816	0.000364892
19619_GD12	2239_YYH13	99.59	0	NA
19620_GD12	2910_YYH13	99.23	0.066495	1.05792e-11
19621_GD12	2909_YYH13	99.17	0.177539	0.00273458
19624_GD12	2906_YYH13	99.47	0.0636082	1.22455e-09
19625_GD12	2905_YYH13	100	0	NA
19627_GD12	8745_YYH13	99.03	0.060666	0.00011759
19628_GD12	8744_YYH13	99.33	0.108877	0.0460403
19629_GD12	8743_YYH13	96.2	0.440463	0.0769493
19630_GD12	8742_YYH13	97.89	0.294223	0.00997811
19631_GD12	8741_YYH13	99.71	0.0187515	1.13484e-09
19632_GD12	8740_YYH13	98.61	0.363268	0.394634
19635_GD12	8737_YYH13	100	0	NA
19641_GD12	2167_YYH13	100	0	NA
19643_GD12	2165_YYH13	100	NA	NA
19645_GD12	7084_YYH13	100	0	NA
19646_GD12	7085_YYH13	97.71	0.394372	0.261682
19647_GD12	7086_YYH13	98.4	0.268549	0.0153578
19650_GD12	7789_YYH13	99.42	0.048255	2.87668e-08
19653_GD12	7786_YYH13	100	0	NA
19654_GD12	7785_YYH13	100	0	NA
19656_GD12	7007_YYH13	99.67	0.0381231	9.30517e-19
19659_GD12	10813_YYH13	99.3	0.378902	0.298885
19661_GD12	10017_YYH13	99.71	0.0402385	2.07971e-05
19662_GD12	10018_YYH13	99.61	0.0348496	7.14877e-15
19665_GD12	9233_YYH13	95.94	0.187794	2.26449e-13
19666_GD12	9232_YYH13	98.94	0.0537729	1.13901e-05
19671_GD12	6636_YYH13	100	0	NA
19672_GD12	6637_YYH13	100	0	NA
19676_GD12	6885_YYH13	98.25	0.265228	0.0213029
19677_GD12	6884_YYH13	99.4	0.0616573	0.00209063
19679_GD12	6882_YYH13	98.74	0.110547	5.90629e-14
19680_GD12	6881_YYH13	100	0	NA
19682_GD12	6879_YYH13	94.55	0.336726	0.00935751
19685_GD12	10886_YYH13	97.87	0.555153	0.276121
19688_GD12	5777_YYH13	100	0	NA
19689_GD12	5778_YYH13	100	0	NA
19695_GD12	8217_YYH13	98.21	1.02746	0.906339
19696_GD12	8216_YYH13	100	0	NA
19699_GD12	8902_YYH13	97.94	0.23415	0.0141439
1970_GD12	5466_YYH13	98.1	0.163983	2.20709e-06
19700_GD12	8903_YYH13	98.06	0.0633483	3.89439e-14
19701_GD12	8904_YYH13	98.49	0.293428	0.0324479
19702_GD12	8905_YYH13	99.22	0.0564788	8.04937e-07
19708_GD12	8951_YYH13	99.6	0.0852947	0.000506382
19711_GD12	7638_YYH13	99.59	0.106193	0.0442128
19712_GD12	7639_YYH13	100	0	NA
19713_GD12	7640_YYH13	99.31	0.146958	5.06851e-06
19724_GD12	4596_YYH13	98.71	0.0213664	5.24147e-09
19729_GD12	3454_YYH13	99.16	0.0677057	8.60586e-05
19730_GD12	3455_YYH13	100	0	NA
19732_GD12	3457_YYH13	99.69	0.0182352	2.60869e-07
19733_GD12	3458_YYH13	98.4	0.0963936	2.36443e-05
19736_GD12	10529_YYH13	100	0	NA
19737_GD12	10530_YYH13	99.47	0.0600697	7.75995e-11
19738_GD12	10531_YYH13	100	0	NA
19740_GD12	5960_YYH13	98.78	0.0477867	6.62762e-18
19742_GD12	5958_YYH13	98.52	0.0839622	6.46584e-07
19743_GD12	5957_YYH13	99.51	0.0237165	1.79221e-11
19744_GD12	5956_YYH13	99.48	0.0506385	2.62254e-10
19745_GD12	5955_YYH13	99.82	0.0326389	4.38758e-06
19746_GD12	5954_YYH13	100	0	NA
19747_GD12	5953_YYH13	99.45	0.0346785	5.84241e-06
19750_GD12	4812_YYH13	99.29	0.106846	0.0456453
19752_GD12	4810_YYH13	95.68	0.205095	5.15429e-07
19753_GD12	4809_YYH13	98	0.0363277	9.31775e-05
19756_GD12	1600_YYH13	99.7	0.0192162	5.996e-09
19757_GD12	1601_YYH13	98.61	0.681233	0.49553
19763_GD12	10183_YYH13	99.75	0.0274827	3.34849e-07
19764_GD12	10181_YYH13	99.68	0.116427	0.0523301
19766_GD12	10179_YYH13	97.24	0.52584	0.177249
19771_GD12	6580_YYH13	99.14	0.153712	0.00270791
19781_GD12	8134_YYH13	99.11	0.0629294	1.40029e-10
19782_GD12	8135_YYH13	98.63	0.250704	0.0143934
19783_GD12	8136_YYH13	100	0	NA
19790_GD12	28_YYH13	95.65	0.0281529	1.20169e-10
19795_GD12	6157_YYH13	100	0	NA
19797_GD12	6159_YYH13	99.22	0.0836891	3.28343e-11
19798_GD12	6160_YYH13	99.53	0.0528977	1.93635e-09
19799_GD12	6161_YYH13	99.64	0.0352859	1.62442e-13
19800_GD12	2530_YYH13	99.03	0.0568564	2.81049e-08
19804_GD12	2527_YYH13	95.64	0.398288	0.0116166
19806_GD12	10192_YYH13	99.56	NA	NA
19808_GD12	3750_YYH13	99.11	0.0858915	3.87517e-05
19813_GD12	10373_YYH13	98.37	0.193644	0.0110335
19815_GD12	3417_YYH13	97.04	0.322118	0.0952099
19817_GD12	3415_YYH13	99.67	0.0425828	0.000129968
19818_GD12	3414_YYH13	98.51	0.0950415	9.58728e-10
19820_GD12	3411_YYH13	99.12	0.0734592	1.0301e-10
19821_GD12	3410_YYH13	98.94	0.102027	7.40678e-07
19823_GD12	3408_YYH13	99.46	0.0739614	1.40449e-05
19824_GD12	3407_YYH13	99.86	0.0269163	1.75287e-08
19825_GD12	3406_YYH13	100	NA	NA
19826_GD12	3405_YYH13	99.54	0.0968709	1.20865e-05
19827_GD12	3404_YYH13	99.63	0.124068	0.00679185
19832_GD12	2266_YYH13	99.46	0.0449548	2.43406e-12
19834_GD12	2268_YYH13	96.7	0.0411382	3.72187e-08
19835_GD12	2269_YYH13	98.82	0.0360201	1.19879e-09
19837_GD12	2271_YYH13	99.66	0.0707456	0.00356149
19838_GD12	2273_YYH13	97.65	0.328867	0.0161245
19840_GD12	2275_YYH13	99.59	0.0250664	9.72145e-14
19841_GD12	2276_YYH13	98.9	0.0617451	1.41811e-18
19847_GD12	10203_YYH13	98.66	0.142262	1.06956e-07
19848_GD12	10202_YYH13	99.78	0.0483442	2.08543e-12
19849_GD12	10201_YYH13	98.68	0.0670005	4.53938e-08
19850_GD12	10200_YYH13	97.26	0.338594	0.00431728
19851_GD12	10199_YYH13	98.91	0.175668	0.00279877
19853_GD12	7180_YYH13	99.43	0.0458753	2.15087e-14
19860_GD12	5978_YYH13	98.98	0.124316	9.29027e-11
19861_GD12	5979_YYH13	99.55	0.0225314	2.18109e-08
19862_GD12	5980_YYH13	100	0	NA
19863_GD12	5981_YYH13	100	0	NA
19864_GD12	5982_YYH13	100	0	NA
19865_GD12	5841_YYH13	100	0	NA
19867_GD12	5843_YYH13	99.66	0.0614318	0.00207441
19872_GD12	5850_YYH13	95.49	0.552985	0.0124299
19873_GD12	5851_YYH13	99.56	0.0637989	1.17894e-11
19875_GD12	5853_YYH13	98.68	0.0405043	3.30062e-05
19876_GD12	5854_YYH13	100	0	NA
19877_GD12	5855_YYH13	97.88	0.107628	2.36938e-05
19881_GD12	5858_YYH13	99.31	0.293048	0.0430487
19882_GD12	5859_YYH13	99.04	0.083347	3.7821e-16
19883_GD12	5860_YYH13	100	0	NA
19884_GD12	5861_YYH13	98.51	0.153173	0.00127189
19885_GD12	5862_YYH13	99.29	0.0410298	2.58028e-07
19889_GD12	839_YYH13	100	0	NA
19890_GD12	5602_YYH13	99.59	0.0878973	0.0173653
19894_GD12	10375_YYH13	99.64	0.0841598	0.0153932
19898_GD12	698_YYH13	100	0	NA
19905_GD12	4373_YYH13	99.35	0.0900826	0.00106998
19907_GD12	4371_YYH13	99.78	0.209257	0.288817
19908_GD12	4370_YYH13	99.56	0.0826625	0.000172381
19909_GD12	4369_YYH13	99.15	0.0509837	1.98217e-06
19910_GD12	1602_YYH13	89.83	0.572851	0.2183
19915_GD12	10884_YYH13	98.36	0.220676	0.00453002
19918_GD12	10882_YYH13	95.19	0.0430001	7.87074e-05
19921_GD12	10570_YYH13	97.17	0.346059	0.00119439
19924_GD12	10573_YYH13	100	0	NA
19925_GD12	10574_YYH13	98.58	0.39664	0.0953812
19927_GD12	642_YYH13	100	0	NA
19928_GD12	643_YYH13	99.09	0.051045	5.58863e-17
19931_GD12	413_YYH13	99.51	0.0271501	2.03198e-06
19933_GD12	411_YYH13	99	0.0520009	1.59226e-08
19935_GD12	6497_YYH13	99.73	0.116447	0.0527672
19936_GD12	4363_YYH13	100	0	NA
19937_GD12	4364_YYH13	99.47	0.18643	0.0508748
19938_GD12	4365_YYH13	99.65	0.0342661	2.34581e-09
19939_GD12	4366_YYH13	98.78	0.108556	6.17594e-05
19940_GD12	4367_YYH13	86.4	0.0556929	2.7228e-09
19941_GD12	4368_YYH13	98.25	0.110429	0.00196552
19947_GD12	6371_YYH13	97.49	0.0996353	2.26317e-17
19948_GD12	8292_YYH13	100	0	NA
19952_GD12	8296_YYH13	100	0	NA
19954_GD12	2430_YYH13	99.11	0.0614446	1.83637e-08
19955_GD12	2429_YYH13	99	0.115912	1.95377e-05
19963_GD12	990_YYH13	99.38	0.126106	0.00087854
19965_GD12	988_YYH13	100	0	NA
19966_GD12	987_YYH13	95.24	0.0582386	0.00169739
19968_GD12	985_YYH13	99.5	0.0208382	2.0212e-06
19969_GD12	984_YYH13	99.69	0.0633839	4.53538e-06
19970_GD12	983_YYH13	99.63	0.0357488	1.56318e-05
19972_GD12	981_YYH13	99.21	0.0603749	3.79277e-10
19974_GD12	979_YYH13	100	0	NA
19976_GD12	8233_YYH13	99.59	0.0535418	3.16746e-05
19977_GD12	8232_YYH13	100	0	NA
19979_GD12	8230_YYH13	100	0	NA
19982_GD12	8226_YYH13	99.27	0.214746	0.0347039
19986_GD12	8222_YYH13	99.67	0.196454	0.0141346
19989_GD12	8592_YYH13	99.7	0.017515	5.13741e-10
19991_GD12	8590_YYH13	100	0	NA
19992_GD12	8589_YYH13	99.37	0	NA
19993_GD12	3570_YYH13	100	0	NA
19994_GD12	3569_YYH13	100	0	NA
19996_GD12	3567_YYH13	99.63	0.129784	0.103334
19998_GD12	3565_YYH13	99.89	0.0161243	3.24993e-12
19999_GD12	10483_YYH13	99.06	NA	NA
20001_GD12	2458_YYH13	99.48	0.058036	7.3004e-09
20004_GD12	1342_YYH13	98.5	0.0915707	1.37301e-08
20006_GD12	7554_YYH13	92.16	0	NA
20007_GD12	7555_YYH13	99.72	0.194218	0.171258
20014_GD12	5311_YYH13	99.66	0.0371108	0.000109662
20017_GD12	5309_YYH13	96.7	0.450566	0.0906751
20020_GD12	5306_YYH13	100	0	NA
20022_GD12	8555_YYH13	100	0	NA
20023_GD12	8554_YYH13	99.66	0.0369669	0.000111732
20024_GD12	8553_YYH13	99.4	0.0704117	6.468e-05
20025_GD12	8552_YYH13	98.5	0.187384	1.57371e-06
20029_GD12	8547_YYH13	99	0.119639	0.000170612
20031_GD12	8545_YYH13	98.54	0.148086	1.21464e-05
20032_GD12	8544_YYH13	99.18	0.105832	1.65527e-06
20033_GD12	2120_YYH13	99.45	NA	NA
20034_GD12	2121_YYH13	99.81	0.101081	0.0392465
20036_GD12	2123_YYH13	99.44	0.0833329	0.0156842
20037_GD12	2124_YYH13	99.32	0.0683763	0.00119893
20038_GD12	2125_YYH13	100	0	NA
20040_GD12	2127_YYH13	98.29	0.163417	0.00366163
20041_GD12	5864_YYH13	96.69	0.145801	3.06402e-05
20044_GD12	8307_YYH13	98.94	0.518618	0.383407
20045_GD12	8309_YYH13	97.29	0.223836	0.00049938
20048_GD12	5522_YYH13	98.66	0.122126	4.39816e-09
20053_GD12	6040_YYH13	97.81	0.117847	3.21858e-08
20060_GD12	1222_YYH13	93.79	0.250969	0.07324
20062_GD12	1221_YYH13	99.68	0.0465828	8.73248e-08
20063_GD12	1220_YYH13	99.57	0.0590156	6.76828e-08
20065_GD12	1217_YYH13	98.28	0.368413	0.0383525
20066_GD12	1216_YYH13	98.19	0.227142	6.70257e-05
20067_GD12	1215_YYH13	100	0	NA
20068_GD12	1214_YYH13	95.42	0.0732086	1.39084e-06
20069_GD12	1213_YYH13	99.65	0.0145004	6.0659e-11
20072_GD12	1210_YYH13	99.85	0.0475557	0.000668557
20073_GD12	1209_YYH13	100	0	NA
20077_GD12	1205_YYH13	97.41	0.596083	0.50993
20082_GD12	7762_YYH13	95.87	0	NA
20083_GD12	7761_YYH13	98.7	0.1697	0.0935263
20084_GD12	7760_YYH13	99.25	0.134978	0.0138083
20091_GD12	8190_YYH13	95.16	0.094927	5.78345e-07
20092_GD12	8189_YYH13	98.12	0.116019	2.2141e-06
20093_GD12	8188_YYH13	100	0	NA
20094_GD12	8187_YYH13	99.53	0.0602213	0.00188791
201_GD12	1577_YYH13	99.66	0.095342	0.00140446
20100_GD12	1618_YYH13	99.49	0.265717	0.333209
20102_GD12	9938_YYH13	99.73	0.0317015	1.30604e-11
20103_GD12	9937_YYH13	100	0	NA
20104_GD12	9936_YYH13	100	0	NA
20115_GD12	9924_YYH13	98.9	0.0655545	2.17478e-23
20118_GD12	10665_YYH13	96.84	0.037725	4.81685e-16
20124_GD12	6672_YYH13	98.92	0.0751599	1.59415e-10
20128_GD12	3428_YYH13	99.87	0.0152434	7.52769e-13
20129_GD12	3430_YYH13	100	0	NA
20131_GD12	3432_YYH13	99.72	0.0325592	0
20133_GD12	3434_YYH13	100	NA	NA
20134_GD12	3435_YYH13	99.68	0.0280307	5.75168e-20
20135_GD12	3436_YYH13	100	NA	NA
20141_GD12	8675_YYH13	99.27	0.0861297	2.90512e-05
20142_GD12	10154_YYH13	99.46	0.0795991	0.000334467
20148_GD12	7896_YYH13	95.5	0.452349	0.0639712
20152_GD12	7893_YYH13	98.41	0.119905	1.17043e-06
20153_GD12	7892_YYH13	98.34	0.141994	1.10081e-17
20155_GD12	7890_YYH13	100	0	NA
20156_GD12	7889_YYH13	98.8	0.11489	0.000258886
20158_GD12	4941_YYH13	99.24	0.0984449	3.83886e-06
20162_GD12	4938_YYH13	99.11	0.0509069	0.00472183
20163_GD12	4937_YYH13	100	0	NA
20164_GD12	4936_YYH13	99.46	0.0348631	1.1312e-14
20169_GD12	4931_YYH13	100	0	NA
20174_GD12	7393_YYH13	99.53	0.120008	0.0555056
20176_GD12	7390_YYH13	99.77	0.0362063	1.58082e-05
20181_GD12	3769_YYH13	92.86	0.319962	0.00596025
20182_GD12	3768_YYH13	98.02	0.212559	1.71182e-05
20185_GD12	3765_YYH13	99.07	0.0467917	0
20186_GD12	3764_YYH13	99.44	0.0145846	7.03916e-07
20187_GD12	3763_YYH13	100	0	NA
20190_GD12	560_YYH13	99.62	0.157831	0.134574
20192_GD12	7921_YYH13	99.25	0.34073	0.0983781
20193_GD12	7920_YYH13	100	0	NA
20194_GD12	7919_YYH13	98.77	0.465829	0.205157
20195_GD12	7918_YYH13	98.95	0.181306	0.0142048
20197_GD12	5770_YYH13	100	0	NA
20199_GD12	1043_YYH13	99.74	0.0665232	0
20204_GD12	2119_YYH13	99.87	0.0133925	2.95493e-14
20207_GD12	4868_YYH13	100	0	NA
20213_GD12	1488_YYH13	100	0	NA
20218_GD12	3135_YYH13	96.4	0.277816	0.0469463
20223_GD12	3140_YYH13	100	0	NA
20225_GD12	7560_YYH13	98.11	0.151997	0.0310205
20228_GD12	557_YYH13	98.09	0.281746	0.00260296
20230_GD12	555_YYH13	100	0	NA
20233_GD12	6411_YYH13	93.91	0.381924	0.0852188
20235_GD12	6413_YYH13	99.32	0.0807605	0.000448321
20236_GD12	6414_YYH13	99.29	0.0644949	2.18708e-05
20238_GD12	6416_YYH13	99.82	0.0242066	1.95117e-08
20242_GD12	6420_YYH13	98.79	0.104654	0.000128452
20243_GD12	6421_YYH13	98.53	0.125781	3.0271e-05
20244_GD12	6422_YYH13	99.78	0.0272853	1.16484e-07
20245_GD12	6423_YYH13	99.47	0.0208133	4.68613e-09
20246_GD12	6424_YYH13	99.29	0.063377	5.18646e-05
20247_GD12	6425_YYH13	99.58	0.0560891	6.49514e-06
20248_GD12	6426_YYH13	99.23	0.119742	0.00271015
20251_GD12	9406_YYH13	96.49	0.338882	5.24201e-05
20254_GD12	9837_YYH13	98.31	0.11334	0.000540102
20255_GD12	9836_YYH13	95.12	0.0360991	6.24414e-12
20258_GD12	9463_YYH13	94.12	0.952802	0.901349
20259_GD12	5893_YYH13	100	0	NA
20264_GD12	2850_YYH13	99.76	0.0253072	1.69643e-20
20265_GD12	2851_YYH13	99.88	0.0362173	1.45658e-05
20266_GD12	2852_YYH13	100	0	NA
20273_GD12	9649_YYH13	100	0	NA
20274_GD12	9648_YYH13	99.7	0.0619133	0.00681133
20275_GD12	9647_YYH13	100	0	NA
20276_GD12	9646_YYH13	100	0	NA
20277_GD12	9645_YYH13	99.74	0.0263539	1.73663e-05
20280_GD12	4733_YYH13	100	0	NA
20281_GD12	4732_YYH13	98.1	0.121181	5.25575e-09
20282_GD12	4731_YYH13	98.9	0.0419371	6.47985e-12
20283_GD12	4730_YYH13	94.73	0.262868	7.6834e-09
20290_GD12	7091_YYH13	99.65	0.00869883	1.68769e-23
20291_GD12	3467_YYH13	97.2	0.259743	2.5743e-07
20295_GD12	10802_YYH13	99.15	0.075164	0.000150917
20296_GD12	10801_YYH13	97.7	0.448573	0.194787
20299_GD12	181_YYH13	98.51	0.114368	1.62532e-06
20300_GD12	180_YYH13	100	0	NA
20301_GD12	179_YYH13	97.49	0.310966	0.0260804
20310_GD12	8062_YYH13	99.02	0.0522493	0.00124337
20311_GD12	8063_YYH13	99.61	0.0310546	3.60973e-11
20316_GD12	9458_YYH13	98.01	0.495928	0.0669162
20317_GD12	6043_YYH13	99.56	0.04357	0.000153845
20319_GD12	10621_YYH13	99.77	0.0463981	0.000200651
20320_GD12	10622_YYH13	99.44	0.0398337	4.19489e-13
20324_GD12	10628_YYH13	100	0	NA
20327_GD12	10631_YYH13	100	0	NA
20328_GD12	10632_YYH13	99.08	0.0508451	3.39246e-06
20334_GD12	10638_YYH13	99.58	0.0628615	2.53551e-15
20335_GD12	10639_YYH13	98.32	0.255578	0.00261805
20336_GD12	10640_YYH13	97.84	0.272583	0.00806152
20337_GD12	10641_YYH13	100	NA	NA
20339_GD12	10644_YYH13	96.44	0.191204	4.54041e-05
20341_GD12	8734_YYH13	98.82	0.0859177	7.98614e-12
20346_GD12	8625_YYH13	98.12	0.216581	0.0137052
20349_GD12	8494_YYH13	100	#NAME?	NA
20350_GD12	8493_YYH13	99.34	0.0434268	3.73763e-09
20351_GD12	8492_YYH13	99.56	0.0220067	2.10766e-07
20352_GD12	8491_YYH13	99.88	0.0124698	2.24645e-16
20353_GD12	8490_YYH13	99.15	0.141306	3.89357e-06
20354_GD12	8489_YYH13	99.82	0.0241837	1.25395e-08
20355_GD12	8488_YYH13	100	0	NA
20357_GD12	8486_YYH13	100	0	NA
20358_GD12	8485_YYH13	99.26	NA	NA
20360_GD12	8483_YYH13	98.28	0.0769061	2.80151e-06
20361_GD12	8482_YYH13	97.8	0.312852	0.000695015
20370_GD12	10944_YYH13	96.33	0.255207	0.000174361
20374_GD12	553_YYH13	99.12	0.0336938	4.80485e-08
20381_GD12	8406_YYH13	98.86	0.136856	7.87302e-06
20385_GD12	7468_YYH13	99.52	0.0366807	0.000107789
20386_GD12	7467_YYH13	99.26	0.0484977	8.86702e-05
20387_GD12	7466_YYH13	96.88	0.169164	0.000158258
20392_GD12	8927_YYH13	100	0	NA
20407_GD12	1593_YYH13	99.05	0.273276	0.0885838
20412_GD12	7615_YYH13	99.6	0.0284399	5.57379e-07
20414_GD12	3470_YYH13	100	NA	NA
20418_GD12	5155_YYH13	97.18	0.657732	0.530835
20419_GD12	5156_YYH13	99.52	0.0670208	1.02776e-07
20420_GD12	6487_YYH13	95.49	0.745735	0.335778
20421_GD12	6030_YYH13	99.56	0.0377268	9.15835e-06
20422_GD12	6032_YYH13	95.45	0.188367	0.00269605
20423_GD12	6033_YYH13	100	0	NA
20424_GD12	10403_YYH13	100	0	NA
20428_GD12	10407_YYH13	99.15	NA	NA
20429_GD12	10408_YYH13	99.46	0.155818	0.031543
20430_GD12	10409_YYH13	99.31	0.129731	0.0646644
20431_GD12	10410_YYH13	99.45	0.0842545	0.000463189
20433_GD12	10412_YYH13	99.02	0.185153	3.98873e-06
20436_GD12	3122_YYH13	100	0	NA
20438_GD12	3120_YYH13	99.62	0.0826959	0.0259645
20439_GD12	3119_YYH13	100	0	NA
20441_GD12	3117_YYH13	97.81	0.113841	3.07386e-08
20443_GD12	3378_YYH13	95.88	0.278816	0.0016365
20444_GD12	3379_YYH13	99.08	0.137874	0.000325133
20446_GD12	3381_YYH13	98.32	0.0872809	9.50792e-15
20447_GD12	3382_YYH13	97.81	0.258507	0.000745887
20450_GD12	1176_YYH13	100	0	NA
20451_GD12	11001_YYH13	100	0	NA
20452_GD12	9895_YYH13	99.58	0.0388651	4.1799e-08
20454_GD12	9897_YYH13	99.82	0.045251	0.000176458
20457_GD12	4161_YYH13	98.19	0.621489	0.514814
20458_GD12	4162_YYH13	100	0	NA
20460_GD12	4164_YYH13	98.13	0.086977	3.94129e-13
20465_GD12	4169_YYH13	96.32	0.274127	0.00050284
20466_GD12	4170_YYH13	99.42	0.0548749	2.09629e-05
20467_GD12	4171_YYH13	99.1	0.0713538	1.45196e-06
20468_GD12	4172_YYH13	94.25	0.815902	0.608462
20470_GD12	4174_YYH13	97.89	0.859899	0.747463
20477_GD12	6272_YYH13	97.83	0.187424	3.10369e-05
20479_GD12	970_YYH13	100	0	NA
20487_GD12	8683_YYH13	91.86	0.21727	6.84008e-10
20488_GD12	8684_YYH13	98.12	0.201998	0.000326311
20489_GD12	8685_YYH13	99.38	0.0685177	0.00516514
20490_GD12	8686_YYH13	98.06	0.127412	0.00158128
20492_GD12	8688_YYH13	95.49	0.483209	0.0664513
20493_GD12	8693_YYH13	96.7	0.453667	0.11992
20494_GD12	8694_YYH13	97.66	0.112959	5.96586e-08
20496_GD12	8696_YYH13	97.17	0.304046	0.000320491
20505_GD12	3661_YYH13	98.52	0.177166	7.13424e-05
20512_GD12	8619_YYH13	100	0	NA
20514_GD12	8617_YYH13	99.15	0.0849714	1.93729e-16
20517_GD12	8211_YYH13	97.67	0.157798	7.20002e-06
20518_GD12	8210_YYH13	99.13	0.117247	5.99537e-08
20519_GD12	2773_YYH13	99.01	0.0563602	2.84419e-09
20520_GD12	2772_YYH13	99.43	0.139331	0.0158959
20522_GD12	2135_YYH13	100	0	NA
20523_GD12	2134_YYH13	99.06	0.151639	0.00252725
20525_GD12	2132_YYH13	100	0	NA
20526_GD12	2131_YYH13	100	0	NA
20528_GD12	GB2129_YYH13	98.49	0.135048	6.50124e-10
20533_GD12	6792_YYH13	95.19	0.41578	0.0150532
20537_GD12	2844_YYH13	96.27	0.528097	0.0469302
20538_GD12	8813_YYH13	98.15	0.231128	0.0177561
20540_GD12	8815_YYH13	95.62	0.10494	3.49371e-07
20541_GD12	7010_YYH13	99.31	0.075446	6.39347e-15
20542_GD12	7011_YYH13	98.14	0.148015	5.11132e-08
20544_GD12	7013_YYH13	92.59	1.11737	0.922715
20545_GD12	7014_YYH13	98.59	0.0822093	0.000474405
20547_GD12	7016_YYH13	97.42	0.227044	0.00230721
20548_GD12	7017_YYH13	98.94	0.142201	0.000306905
20549_GD12	7018_YYH13	100	0	NA
20550_GD12	7019_YYH13	99.63	0.0469415	1.81273e-22
20551_GD12	7020_YYH13	98.82	0.0582824	1.04615e-07
20552_GD12	7021_YYH13	98.01	0.0744039	1.44482e-08
20556_GD12	5985_YYH13	100	0	NA
20557_GD12	5986_YYH13	99.74	0.027274	5.85103e-07
20558_GD12	5987_YYH13	100	0	NA
20561_GD12	5990_YYH13	99.5	0.10314	0.074513
20566_GD12	701_YYH13	100	0	NA
20568_GD12	8132_YYH13	100	0	NA
20569_GD12	8131_YYH13	99.75	0.0340589	1.11705e-11
20570_GD12	8130_YYH13	100	0	NA
20571_GD12	8129_YYH13	98.83	0.0717068	2.34492e-09
20572_GD12	8128_YYH13	98.92	0.0401926	2.21715e-05
20575_GD12	8125_YYH13	97.74	0.269982	0.0412732
20578_GD12	8121_YYH13	98.66	0.0984886	0.000132987
20579_GD12	1224_YYH13	99.33	0.047691	3.6287e-06
20581_GD12	1226_YYH13	99.25	0.0575043	9.29177e-07
20583_GD12	10645_YYH13	99.67	0.00590634	6.06917e-14
20588_GD12	5610_YYH13	99.2	0.104307	0.000125874
20589_GD12	5611_YYH13	100	0	NA
20590_GD12	5612_YYH13	99.71	0.0473127	0.000396219
20591_GD12	5613_YYH13	98.51	0.0901247	0.000813275
20592_GD12	8777_YYH13	98.61	0.191301	0.000653233
20593_GD12	7438_YYH13	98.45	0.203395	0.000126923
20594_GD12	7437_YYH13	98.71	0.0789215	2.80244e-11
20595_GD12	7436_YYH13	99.71	0.0609657	8.96691e-08
20597_GD12	7434_YYH13	98.54	0.29025	0.00888378
20598_GD12	7433_YYH13	100	0	NA
20600_GD12	9380_YYH13	81.12	0.175751	0.0436898
20604_GD12	1879_YYH13	98.55	0.20803	0.00717211
20605_GD12	1880_YYH13	96.93	0.276091	0.00967199
20606_GD12	1881_YYH13	98.03	0.322561	0.0148037
20607_GD12	601_YYH13	99.84	0.0110585	1.63923e-15
20608_GD12	602_YYH13	99.67	0.0838355	0.0153787
20609_GD12	603_YYH13	97.64	0.189464	3.06386e-05
20610_GD12	604_YYH13	99.68	0.039994	5.44557e-10
20611_GD12	605_YYH13	99.73	0.107678	0.0447644
20614_GD12	609_YYH13	99.3	0.0221806	1.63838e-14
20615_GD12	610_YYH13	98.64	0.105172	7.89862e-06
20616_GD12	611_YYH13	98.63	0.0473283	2.87244e-12
20617_GD12	612_YYH13	99.77	0.0154222	1.82961e-22
20618_GD12	613_YYH13	99.08	0.0882428	2.38515e-12
20620_GD12	615_YYH13	97.29	0.175306	2.7932e-11
20621_GD12	4375_YYH13	99.77	0.0202918	5.01039e-09
20622_GD12	4376_YYH13	100	0	NA
20624_GD12	4378_YYH13	99.63	0.0487322	4.00688e-08
20626_GD12	4380_YYH13	99.07	0.0373794	3.66201e-15
20631_GD12	7341_YYH13	97.95	0.169262	1.253e-05
20633_GD12	7339_YYH13	99.79	0.0135449	1.41952e-13
20634_GD12	7338_YYH13	99.38	0.0628349	9.99368e-06
20637_GD12	7336_YYH13	99.35	0.190413	0.174416
20640_GD12	7333_YYH13	99.03	0.059649	1.43133e-15
20641_GD12	7332_YYH13	99.7	0.0168951	8.83225e-09
20644_GD12	7328_YYH13	100	0	NA
20648_GD12	7324_YYH13	99.18	0.0963582	8.19806e-06
20650_GD12	7321_YYH13	99.34	0.119423	0.000643695
20652_GD12	3979_YYH13	98.51	0.105525	0.000904391
20656_GD12	3982_YYH13	99.71	0.0182786	3.42517e-09
20657_GD12	3983_YYH13	100	0	NA
20658_GD12	3984_YYH13	100	0	NA
20659_GD12	3985_YYH13	99.81	0.0166835	3.42423e-11
20660_GD12	3986_YYH13	100	0	NA
20663_GD12	3989_YYH13	96.62	0.161668	7.21294e-07
20667_GD12	3514_YYH13	99.2	0.291374	0.00206358
20669_GD12	7005_YYH13	97.64	0.134484	9.01938e-10
20670_GD12	7004_YYH13	98.19	0.0762941	6.29703e-08
20671_GD12	7003_YYH13	97.74	0.137552	2.57025e-10
20676_GD12	6998_YYH13	96.42	0.0360855	1.29669e-26
20678_GD12	6996_YYH13	96.66	0.270547	0.000679637
20679_GD12	6995_YYH13	99.58	0.0596632	0.00583312
20680_GD12	6994_YYH13	99.3	0.0331632	3.28087e-05
20681_GD12	6993_YYH13	92.48	0.316672	0.0167588
20683_GD12	6991_YYH13	99.59	0.0309418	2.13198e-05
20687_GD12	1510_YYH13	98.79	0.0508333	3.1039e-17
20689_GD12	1512_YYH13	99.04	0.106435	0.00252733
20690_GD12	1513_YYH13	99.47	0.0480477	5.10409e-13
20691_GD12	8442_YYH13	100	0	NA
20692_GD12	GB8441_YYH13	98.11	0.19423	8.25813e-07
20694_GD12	8439_YYH13	99.22	0.0910658	3.44096e-06
20695_GD12	8438_YYH13	99.57	0.0519004	0.00396965
20697_GD12	8436_YYH13	98.52	0.117286	1.5247e-05
20698_GD12	8435_YYH13	98.95	0.0122959	2.94996e-16
20700_GD12	8433_YYH13	98.8	0.131406	5.7666e-05
20702_GD12	8431_YYH13	99.73	0.0356529	6.36654e-10
20705_GD12	8429_YYH13	97.61	0.108412	2.80249e-11
20707_GD12	8427_YYH13	98.6	0.0751643	4.12066e-09
20715_GD12	6141_YYH13	94.13	0.238913	8.5736e-06
20716_GD12	6142_YYH13	100	0	NA
20717_GD12	6143_YYH13	100	0	NA
20718_GD12	185_YYH13	100	0	NA
20719_GD12	186_YYH13	98.03	0.0187162	8.9572e-11
20722_GD12	189_YYH13	96.02	0.451768	0.120253
20725_GD12	192_YYH13	99.87	0.0502629	2.69641e-06
20726_GD12	193_YYH13	99.62	0.0265405	1.57159e-09
20729_GD12	821_YYH13	97.98	0.318137	0.0313403
20733_GD12	7677_YYH13	99.17	0.090143	4.58897e-07
20734_GD12	7676_YYH13	100	0	NA
20736_GD12	7674_YYH13	100	0	NA
20738_GD12	7672_YYH13	98.78	0.227145	0.00213956
20739_GD12	7671_YYH13	98.72	0.166065	0.00141893
20740_GD12	7670_YYH13	100	0	NA
20743_GD12	7667_YYH13	99.53	0.0868851	0.000560159
20744_GD12	7666_YYH13	97.6	0.186585	9.44991e-08
20745_GD12	7665_YYH13	99.8	0.0301953	8.22238e-06
20746_GD12	7664_YYH13	99.78	0.0343602	3.25427e-11
20747_GD12	7663_YYH13	96.83	0	NA
20748_GD12	7662_YYH13	100	0	NA
20755_GD12	760_YYH13	100	0	NA
20756_GD12	761_YYH13	100	0	NA
20758_GD12	764_YYH13	99.75	0.0141729	3.22093e-14
20760_GD12	766_YYH13	98.45	0.150032	5.57908e-08
20764_GD12	772_YYH13	99.03	0.137892	3.9575e-07
20765_GD12	773_YYH13	98.66	0.0994394	5.72843e-10
20768_GD12	4486_YYH13	99.05	0.126874	1.39056e-08
20769_GD12	4485_YYH13	83.69	10.4588	0.00108521
20770_GD12	4484_YYH13	93.7	NA	0.0510095
20772_GD12	4482_YYH13	100	0	NA
20775_GD12	5163_YYH13	98.8	0.153072	3.81488e-05
20776_GD12	5162_YYH13	99.59	0.0185681	2.29167e-08
20777_GD12	5161_YYH13	98.55	0.196217	0.2776
20779_GD12	5159_YYH13	100	0	NA
20782_GD12	824_YYH13	100	0	NA
20783_GD12	6551_YYH13	99.95	0.00730198	3.41024e-25
20786_GD12	6903_YYH13	100	0	NA
20787_GD12	6902_YYH13	99.6	0.037042	3.79381e-18
20788_GD12	6901_YYH13	100	0	NA
20789_GD12	6900_YYH13	100	0	NA
20792_GD12	6897_YYH13	95.73	0.0107859	1.71848e-18
20794_GD12	6895_YYH13	96.77	1.23455	0.985047
20795_GD12	6894_YYH13	100	0	NA
20797_GD12	6892_YYH13	100	0	NA
20798_GD12	6891_YYH13	99.02	0.0477951	0.000793182
20799_GD12	6890_YYH13	99.07	0.0902609	7.00363e-16
20800_GD12	6889_YYH13	99.67	0.0343407	7.85061e-05
20802_GD12	6887_YYH13	99.2	0.0613265	1.58261e-09
20804_GD12	3220_YYH13	74.23	0.0733363	1.6702e-08
20805_GD12	3221_YYH13	100	NA	NA
20807_GD12	3223_YYH13	99.72	0.047786	2.35319e-11
20808_GD12	3224_YYH13	100	0	NA
20814_GD12	481_YYH13	100	NA	NA
20815_GD12	480_YYH13	98.99	0.0448126	2.74998e-05
20816_GD12	479_YYH13	99.45	0.0566302	5.15706e-09
20818_GD12	6957_YYH13	97.78	0.180986	2.49394e-05
20819_GD12	6958_YYH13	98.32	0.093081	4.90183e-11
20822_GD12	7898_YYH13	100	0	NA
20823_GD12	7899_YYH13	98.65	0.060291	3.6074e-12
20829_GD12	2683_YYH13	99.18	0.0861982	5.5069e-06
20830_GD12	2684_YYH13	98.47	0.115737	2.36719e-10
20831_GD12	2685_YYH13	99.79	0.0210071	5.5773e-08
20835_GD12	11005_YYH13	100	0	NA
20837_GD12	11007_YYH13	99.35	0.193627	0.0554639
20839_GD12	2418_YYH13	99.01	0.0999594	6.45861e-05
20840_GD12	2419_YYH13	98.73	0.144642	0.0181138
20843_GD12	2423_YYH13	99.4	0.0510055	7.81378e-08
20845_GD12	2425_YYH13	99.01	0.0343787	9.71328e-15
20848_GD12	3876_YYH13	99.28	0.0596278	1.08116e-08
20849_GD12	3877_YYH13	97.96	1.23955	0.941956
20851_GD12	3181_YYH13	100	0	NA
20854_GD12	3609_YYH13	81.28	0.249805	6.84678e-05
20855_GD12	3610_YYH13	94.44	0.609918	0.353878
20862_GD12	9659_YYH13	95.04	0.295628	0.016053
20863_GD12	10701_YYH13	21.76	0.154956	1.80024e-43
20869_GD12	2688_YYH13	96.68	0.0935636	1.13729e-05
20870_GD12	2689_YYH13	99.79	0.0516172	0.000573454
20872_GD12	2691_YYH13	98	0.123874	0.000366796
20873_GD12	2692_YYH13	99.71	0.014565	1.72767e-10
20877_GD12	1329_YYH13	100	NA	NA
20878_GD12	1330_YYH13	99.21	0.205294	0.0663216
20879_GD12	1331_YYH13	97.67	0.0717885	9.59477e-13
20880_GD12	1332_YYH13	100	0	NA
20881_GD12	1333_YYH13	98.89	0.0958774	0.0226617
20883_GD12	1335_YYH13	99.34	0.0906364	0.0011572
20884_GD12	1336_YYH13	100	0	NA
20885_GD12	1337_YYH13	99.54	0.0189184	1.64082e-09
20886_GD12	1338_YYH13	98.61	0.138959	9.93054e-10
20887_GD12	1339_YYH13	100	0	NA
20888_GD12	1340_YYH13	99.38	0.0521226	2.82454e-09
20889_GD12	1341_YYH13	98.69	0.124304	0.00119474
20890_GD12	2900_YYH13	99.63	0	NA
20892_GD12	2902_YYH13	96.35	0.0528125	7.48617e-06
20893_GD12	2903_YYH13	98.38	0.129396	2.06035e-05
20901_GD12	1483_YYH13	76.24	0.00861939	5.28461e-13
20902_GD12	1482_YYH13	99.78	0.0152822	5.30471e-12
20903_GD12	1481_YYH13	98.57	0.0259344	4.3929e-05
20904_GD12	1480_YYH13	100	0	NA
20911_GD12	10035_YYH13	98.08	0.155233	0.000104803
20912_GD12	10036_YYH13	99.46	0.0523442	1.08441e-06
20913_GD12	2437_YYH13	98.46	0.220628	0.0042382
20916_GD12	2440_YYH13	96.14	0.432954	0.043964
20917_GD12	2441_YYH13	98.92	0.100162	7.08703e-09
20918_GD12	2442_YYH13	100	0	NA
20919_GD12	2443_YYH13	99.59	0.034966	6.26114e-09
20920_GD12	2444_YYH13	98.69	0.0861622	1.24616e-16
20921_GD12	2445_YYH13	99.25	0.077499	5.241e-06
20922_GD12	2446_YYH13	99.51	0.0344378	2.14756e-14
20923_GD12	2447_YYH13	98.39	0.0926603	1.25479e-08
20925_GD12	2449_YYH13	98.53	0.0844834	1.1066e-07
20926_GD12	2450_YYH13	99.78	0.0137057	9.18927e-16
20927_GD12	2451_YYH13	98.68	0.0609982	1.73647e-07
20931_GD12	9551_YYH13	99.47	0.0600478	1.71569e-14
20936_GD12	270_YYH13	96.94	0.287687	0.000644344
20937_GD12	271_YYH13	100	0	NA
20940_GD12	277_YYH13	100	0	NA
20941_GD12	278_YYH13	100	0	NA
20943_GD12	280_YYH13	98.85	0.104076	3.82872e-06
20948_GD12	2818_YYH13	99.67	0.0658925	2.19187e-05
20949_GD12	2819_YYH13	98.75	0.117441	3.80869e-06
20950_GD12	2820_YYH13	97.86	0.0969447	5.36933e-10
20951_GD12	2821_YYH13	99.01	0.095193	4.41672e-06
20953_GD12	10427_YYH13	100	0	NA
20961_GD12	3596_YYH13	99.01	0.0739673	5.54836e-09
20962_GD12	3597_YYH13	95.28	0.213466	0.00463244
20964_GD12	3599_YYH13	98.71	0.168811	0.0423291
20965_GD12	3600_YYH13	100	0	NA
20966_GD12	3601_YYH13	99.8	0.021587	1.17738e-17
20967_GD12	3602_YYH13	100	0	NA
20969_GD12	7934_YYH13	99.62	0.067278	0.0046825
20970_GD12	7933_YYH13	98.28	0.13974	0.0177749
20971_GD12	7932_YYH13	99.75	0.015536	2.25539e-12
20974_GD12	10714_YYH13	100	0	NA
20975_GD12	10713_YYH13	100	0	NA
20977_GD12	10711_YYH13	99.62	0.152329	0.00506598
20978_GD12	10710_YYH13	99.48	0.0951342	9.50094e-05
20984_GD12	10820_YYH13	99.18	0.120574	0.000480417
20986_GD12	10533_YYH13	98.64	0.0868207	7.4192e-09
20989_GD12	7320_YYH13	100	0	NA
20990_GD12	7319_YYH13	99.62	0.0332939	1.60003e-10
20991_GD12	7318_YYH13	99.18	0.0733627	2.42877e-23
20992_GD12	7317_YYH13	99.37	0.121662	5.08231e-06
20993_GD12	7316_YYH13	98.8	0.174436	0.00676138
20996_GD12	7311_YYH13	98.03	0.232278	0.00106757
20998_GD12	7310_YYH13	100	0	NA
20999_GD12	7309_YYH13	99.69	0.0309515	8.67658e-13
21000_GD12	7308_YYH13	99.29	0.147374	0.00419564
21001_GD12	7307_YYH13	98.98	0.0736398	2.16944e-10
21002_GD12	7306_YYH13	99.43	0.0340555	4.1108e-11
21003_GD12	7305_YYH13	99.03	0.114246	1.75264e-06
21018_GD12	9718_YYH13	94.53	0.0797798	1.03833e-08
21022_GD12	10471_YYH13	100	0	NA
21024_GD12	9525_YYH13	99.47	0.0297934	2.74031e-10
21027_GD12	9522_YYH13	99.43	0.0391732	2.40162e-11
21033_GD12	9517_YYH13	99.82	0	NA
21035_GD12	9515_YYH13	99.12	0.117119	0.00145551
21036_GD12	9514_YYH13	99.69	0.0413552	3.96106e-05
21038_GD12	9512_YYH13	96.34	0.618039	0.390788
21042_GD12	9946_YYH13	99.41	0.170059	0.145225
21044_GD12	GB9944_YYH13	98.64	0.120908	2.36103e-09
21045_GD12	9943_YYH13	100	#NAME?	NA
21046_GD12	9942_YYH13	90.18	0.202985	0.00016842
21047_GD12	9941_YYH13	99.62	0.0394295	3.65324e-07
21049_GD12	9939_YYH13	93.7	0.0588089	9.62283e-06
21050_GD12	6913_YYH13	100	0	NA
21052_GD12	6916_YYH13	85.15	0.044174	1.14026e-05
21055_GD12	6919_YYH13	99.39	0.0760253	1.07595e-05
21056_GD12	6920_YYH13	99.37	0.15218	0.00033654
21058_GD12	6082_YYH13	98.73	0.0520169	0
21059_GD12	6083_YYH13	98.84	0.198918	0.00992197
21060_GD12	6084_YYH13	100	0	NA
21063_GD12	6086_YYH13	94.88	0.523341	0.386137
21064_GD12	6087_YYH13	99.31	0.149227	1.25729e-05
21065_GD12	6088_YYH13	96.49	0.347269	0.00181881
21066_GD12	6089_YYH13	99.49	0.0318945	1.19162e-08
21067_GD12	6090_YYH13	97.89	0.30782	0.0517324
21068_GD12	6091_YYH13	100	0	NA
21069_GD12	6092_YYH13	99.7	0.412264	0.414892
21073_GD12	6094_YYH13	99.7	0.0288088	5.52031e-07
21074_GD12	6095_YYH13	99.47	0.050137	0.000869938
21076_GD12	6097_YYH13	100	0	NA
21079_GD12	6100_YYH13	98.61	0.092347	8.30599e-08
21080_GD12	6101_YYH13	99.19	0.047028	1.97886e-10
21081_GD12	6102_YYH13	98.54	0.278269	0.00596424
21083_GD12	6105_YYH13	99.76	0.0260124	1.49918e-06
21086_GD12	6108_YYH13	99.72	0.02585	9.39951e-13
21087_GD12	6109_YYH13	99.43	0.0673761	4.56619e-18
21094_GD12	940_YYH13	99.47	0.05839	1.91775e-08
21096_GD12	938_YYH13	97.1	0.17312	2.25553e-15
21097_GD12	936_YYH13	100	0	NA
21098_GD12	935_YYH13	100	0	NA
21099_GD12	934_YYH13	100	0	NA
21100_GD12	933_YYH13	95.02	0.287151	0.00200847
21102_GD12	931_YYH13	99.66	0.0596371	6.27215e-09
21103_GD12	930_YYH13	99.08	0.0608745	4.32395e-05
21104_GD12	929_YYH13	99.23	0.0499364	6.96091e-10
21105_GD12	10561_YYH13	99.24	0.0468068	6.03067e-14
21108_GD12	10558_YYH13	99.65	0.252571	0.32766
21111_GD12	9120_YYH13	98.33	0.0980346	2.8812e-05
21113_GD12	9118_YYH13	99.06	0.0637193	6.87962e-18
21115_GD12	9116_YYH13	98.47	0.0905537	1.4e-06
21117_GD12	9113_YYH13	98.33	0.156882	2.13478e-08
21118_GD12	9112_YYH13	99.4	0.0486621	6.64162e-09
21120_GD12	5315_YYH13	99.08	0.0602371	9.38154e-08
21122_GD12	5317_YYH13	99.51	0.155182	0.0322771
21123_GD12	5318_YYH13	99.18	0.064072	1.52041e-10
21124_GD12	5319_YYH13	99.81	0.0995262	0.0378435
21125_GD12	5320_YYH13	100	0	NA
21126_GD12	5321_YYH13	99.47	0.136259	0.000104241
21128_GD12	5323_YYH13	99.86	0.0363888	9.38503e-05
21134_GD12	3902_YYH13	93.63	0.778742	0.559718
21135_GD12	4001_YYH13	99.38	0.0560997	5.9981e-17
21137_GD12	3999_YYH13	96.48	0.203099	6.36072e-07
21142_GD12	6198_YYH13	90.75	0.172806	0.000100068
21144_GD12	6195_YYH13	99.78	0.0247903	2.78289e-07
21147_GD12	146_YYH13	97.82	0.267005	0.00370546
21148_GD12	145_YYH13	94.81	NA	NA
21150_GD12	143_YYH13	97.02	0.433559	0.0179111
21151_GD12	142_YYH13	97.31	0.157574	1.05765e-06
21155_GD12	6377_YYH13	99.67	0.0389304	7.08248e-14
21159_GD12	6380_YYH13	96.9	0.190083	4.619e-05
21168_GD12	6044_YYH13	99.6	0.0709538	0.0001017
21172_GD12	11152_YYH13	99.45	0.73422	0.589257
21175_GD12	269_YYH13	100	0	NA
21181_GD12	10113_YYH13	99.78	0.015817	1.99759e-11
21182_GD12	10114_YYH13	92.21	0.20596	7.05042e-15
21183_GD12	10115_YYH13	98.21	0.11347	1.56702e-06
21184_GD12	10116_YYH13	99.01	0.147656	0.00410615
21185_GD12	3173_YYH13	97.21	0.580169	0.348047
21188_GD12	3168_YYH13	99.04	0.0462061	6.47039e-23
21189_GD12	3167_YYH13	98.97	0.0725504	0.00147546
21196_GD12	4321_YYH13	99.51	0.0304242	0.000103579
21197_GD12	4320_YYH13	95.62	0.349687	0.0022241
21201_GD12	4316_YYH13	96.63	0.309616	0.00555126
21202_GD12	4315_YYH13	99.28	0.0542814	3.33193e-09
21203_GD12	4314_YYH13	99.8	0.0149537	3.41711e-10
21207_GD12	4310_YYH13	99.24	0.265218	0.0140072
21212_GD12	6279_YYH13	99.02	0.227369	0.0252354
21216_GD12	6284_YYH13	100	0	NA
21218_GD12	6286_YYH13	93.09	0.0613959	0.000880835
21220_GD12	6288_YYH13	99.48	0.224163	0.0235635
21227_GD12	9432_YYH13	100	0	NA
21230_GD12	9435_YYH13	92.42	0.0773031	0.00745583
21231_GD12	9436_YYH13	99.57	0.113171	0.0495744
21233_GD12	950_YYH13	71.45	0.789604	0.44556
21237_GD12	8538_YYH13	100	0	NA
21238_GD12	8539_YYH13	99.32	0.0936088	1.81045e-07
21239_GD12	8540_YYH13	100	0	NA
21240_GD12	8541_YYH13	97.02	0.236504	4.16864e-06
21244_GD12	1026_YYH13	100	0	NA
21245_GD12	1027_YYH13	98.7	0.166408	0.0050869
21248_GD12	1031_YYH13	98.01	0.2722	0.00211292
21251_GD12	2831_YYH13	99.16	0.0931815	4.98795e-10
21254_GD12	2836_YYH13	98.96	0.0563377	8.09061e-11
21255_GD12	2837_YYH13	98.69	0.0605592	2.26925e-17
21256_GD12	2838_YYH13	99.49	0.0389648	5.80508e-14
21258_GD12	2840_YYH13	95.56	0.248225	4.89034e-05
21259_GD12	2841_YYH13	100	0	NA
21260_GD12	2842_YYH13	100	0	NA
21261_GD12	2843_YYH13	99.44	0.0396949	5.67799e-10
21262_GD12	10458_YYH13	100	NA	NA
21265_GD12	10461_YYH13	100	0	NA
21268_GD12	837_YYH13	100	0	NA
21272_GD12	6989_YYH13	100	0	NA
21278_GD12	6983_YYH13	98.65	0.123756	5.64438e-05
21280_GD12	6981_YYH13	99.35	0.0395573	8.30089e-09
21285_GD12	1985_YYH13	99.22	0.0270912	1.03034e-07
21287_GD12	1983_YYH13	100	NA	NA
21288_GD12	1982_YYH13	98.18	0.292937	0.00220738
21292_GD12	1978_YYH13	99.35	0.0879381	0.00616468
21293_GD12	1977_YYH13	99.11	0.138224	3.557e-05
21294_GD12	1976_YYH13	99.21	0.11088	0.000266307
21295_GD12	1975_YYH13	99.24	0.0652614	7.78263e-08
21296_GD12	1974_YYH13	98.26	0.0983958	8.18937e-09
21299_GD12	9136_YYH13	100	0	NA
21301_GD12	9722_YYH13	100	0	NA
21302_GD12	9723_YYH13	98.09	0.258339	0.0346114
21303_GD12	9724_YYH13	98.69	0.283689	0.0991214
21307_GD12	9727_YYH13	100	0	NA
21309_GD12	9729_YYH13	99.29	0.0975654	2.22006e-08
21313_GD12	2697_YYH13	100	0	NA
21314_GD12	7172_YYH13	99.83	0.0246162	2.35265e-08
21318_GD12	7168_YYH13	99.21	0.0745187	2.29572e-11
21319_GD12	7167_YYH13	99.71	0.0196093	1.95846e-19
21320_GD12	7721_YYH13	100	0	NA
21322_GD12	5184_YYH13	99.4	0.197501	0.0093188
21323_GD12	5185_YYH13	95.89	0.085104	8.89356e-07
21325_GD12	5187_YYH13	100	0	NA
21328_GD12	5190_YYH13	98.03	2.03978	0.468811
21335_GD12	9331_YYH13	100	0	NA
21340_GD12	5490_YYH13	99.68	0.0133428	2.20614e-13
21344_GD12	5494_YYH13	95.36	0.529429	0.162276
21346_GD12	5496_YYH13	100	0	NA
21348_GD12	5498_YYH13	99.31	0.0952513	0.000179541
21349_GD12	5499_YYH13	100	0	NA
21351_GD12	5501_YYH13	100	0	NA
21352_GD12	5502_YYH13	100	0	NA
21355_GD12	5506_YYH13	100	0	NA
21356_GD12	5507_YYH13	99.56	0.11767	1.10112e-05
21359_GD12	11176_YYH13	98.06	0.598214	0.436966
21361_GD12	2749_YYH13	99.46	0.0787383	6.83698e-07
21363_GD12	2751_YYH13	98.23	0.161999	0.056595
21365_GD12	2753_YYH13	94.51	0.499057	0.069341
21366_GD12	2754_YYH13	98.4	0.168394	0.00142168
21367_GD12	2755_YYH13	71.54	0	NA
21371_GD12	2884_YYH13	97.55	0.282083	0.159119
21372_GD12	2885_YYH13	98.16	0.276656	0.00553593
21376_GD12	8854_YYH13	98.55	0.0837373	1.42677e-08
21377_GD12	8853_YYH13	98.64	0.383349	0.307208
21378_GD12	5217_YYH13	65.52	0	NA
21379_GD12	5218_YYH13	99.31	0.166426	0.0377002
21380_GD12	5219_YYH13	99.68	0.055094	0.000773414
21383_GD12	5222_YYH13	98.37	0.18905	0.000508587
21385_GD12	5224_YYH13	99.1	0.101808	5.61613e-05
21386_GD12	5225_YYH13	100	0	NA
21387_GD12	5226_YYH13	98.62	0.231676	0.114268
21389_GD12	5228_YYH13	98.21	0.119666	7.22054e-08
21393_GD12	645_YYH13	94.27	0.349581	0.000674424
21396_GD12	8316_YYH13	97.21	0.141917	3.83476e-05
21397_GD12	8315_YYH13	99.16	0.104273	0.0022484
21402_GD12	8768_YYH13	99.48	0.0763588	6.8338e-05
21403_GD12	8767_YYH13	100	0	NA
21405_GD12	8766_YYH13	99.63	0.0419831	4.51319e-08
21408_GD12	9922_YYH13	99.68	0.0557259	0.00238084
21410_GD12	9920_YYH13	96.44	0.196633	0.00127679
21411_GD12	9919_YYH13	98.02	0.0896438	4.54582e-15
21412_GD12	9918_YYH13	100	0	NA
21414_GD12	9916_YYH13	100	0	NA
21416_GD12	9914_YYH13	99.33	NA	NA
21417_GD12	9913_YYH13	97.27	0.0639492	1.09087e-08
21418_GD12	9912_YYH13	98.07	0.169562	3.51245e-09
21419_GD12	9911_YYH13	99.28	0.14951	0.00456408
21421_GD12	9909_YYH13	98.62	0.366164	0.114595
21423_GD12	9907_YYH13	98.24	0.141272	0.00220486
21425_GD12	9905_YYH13	98.14	0.104992	0.000196572
21428_GD12	10833_YYH13	93	0.0598721	0.00587946
21431_GD12	10425_YYH13	100	NA	NA
21434_GD12	7564_YYH13	99.6	0.0330956	8.487e-07
21437_GD12	7567_YYH13	99.67	0.0644847	0.00252417
21438_GD12	7568_YYH13	98.39	0.127784	2.59069e-06
21439_GD12	7569_YYH13	100	0	NA
21440_GD12	7570_YYH13	99.86	0.0141199	4.04798e-14
21442_GD12	7572_YYH13	100	0	NA
21444_GD12	7574_YYH13	100	0	NA
21446_GD12	7576_YYH13	99.85	0.02595	1.13578e-07
21448_GD12	7578_YYH13	100	0	NA
21449_GD12	7579_YYH13	99.82	0.0184395	3.53861e-09
21450_GD12	7580_YYH13	99.34	0.0571214	0.000645855
21452_GD12	9508_YYH13	99.6	0.0315439	1.26694e-10
21453_GD12	9509_YYH13	99.74	0.0252872	0
21458_GD12	4212_YYH13	99.26	0.0666055	6.71616e-08
21459_GD12	10919_YYH13	98.58	0.226797	0.000792935
21465_GD12	4352_YYH13	98.87	0.252751	0.00109045
21470_GD12	3424_YYH13	98.51	0.121894	2.45282e-05
21473_GD12	3421_YYH13	98.42	0.125361	1.31672e-06
21476_GD12	4121_YYH13	100	0	NA
21477_GD12	4122_YYH13	99.5	0.0628432	1.07683e-09
21478_GD12	4123_YYH13	100	NA	NA
21479_GD12	4124_YYH13	97.83	0.227633	0.000151741
21480_GD12	1343_YYH13	100	0	NA
21481_GD12	1344_YYH13	98.76	0.0909098	4.79376e-11
21482_GD12	1345_YYH13	98.6	0.0894792	1.91738e-20
21484_GD12	1347_YYH13	99.62	0.00586784	2.45814e-17
21485_GD12	1348_YYH13	98.15	0.143855	0.000116706
21486_GD12	1349_YYH13	96.47	0.198213	0.00432795
21487_GD12	1350_YYH13	99.27	0.0548544	9.42053e-09
21489_GD12	1353_YYH13	89.68	0.414347	0.0147803
21492_GD12	1356_YYH13	99.08	0.0658857	1.02736e-08
21495_GD12	5233_YYH13	100	0	NA
21497_GD12	5235_YYH13	99.13	0.264008	0.145863
21498_GD12	5236_YYH13	99.29	0.385384	0.217253
21499_GD12	5237_YYH13	99.46	0.105858	0.0438867
21500_GD12	5238_YYH13	97.86	0.189198	0.00161267
21504_GD12	5242_YYH13	99.8	0.0426659	7.44577e-05
21506_GD12	5244_YYH13	100	0	NA
21507_GD12	5245_YYH13	96.73	0.230723	6.07e-10
21508_GD12	5246_YYH13	98.49	0.122524	1.85364e-12
21509_GD12	10700_YYH13	97.33	0.194917	3.0334e-06
21511_GD12	10698_YYH13	96.39	0.259374	6.87204e-07
21520_GD12	8515_YYH13	99.36	0.180818	0.15747
21526_GD12	11182_YYH13	97.39	1.12839	0.717724
21528_GD12	11184_YYH13	100	0	NA
21529_GD12	11185_YYH13	99.56	0.0764735	1.03099e-06
21533_GD12	2116_YYH13	99.7	0.174158	0.00861428
21535_GD12	10892_YYH13	97.62	0.222157	0.000935939
21537_GD12	9882_YYH13	98.57	0.123849	1.44283e-08
21539_GD12	9884_YYH13	99.7	0.0366254	1.64741e-09
21540_GD12	9885_YYH13	97.91	0.539862	0.233186
21541_GD12	9886_YYH13	99.18	0.144423	0.00389584
21542_GD12	9887_YYH13	98.2	0.127502	5.09665e-06
21545_GD12	6271_YYH13	99.59	0.035477	8.43125e-18
21548_GD12	6269_YYH13	99.26	0.0877675	0.000425946
21549_GD12	6268_YYH13	100	0	NA
21550_GD12	6267_YYH13	96.69	0.397889	0.216098
21551_GD12	6265_YYH13	99.82	0.0267105	2.57593e-07
21552_GD12	6264_YYH13	99.51	0.150734	0.130598
21555_GD12	9180_YYH13	99.48	0.104728	0.00352151
21556_GD12	9179_YYH13	100	0	NA
21559_GD12	9176_YYH13	100	0	NA
21561_GD12	9174_YYH13	98.96	0.162134	0.0228283
21563_GD12	9172_YYH13	98.11	0.0527455	1.49217e-06
21567_GD12	11149_YYH13	98.01	0.454655	0.19756
21571_GD12	9635_YYH13	100	0	NA
21572_GD12	9636_YYH13	98.7	0.114564	3.68028e-07
21573_GD12	9637_YYH13	99.51	0.0542497	1.75566e-06
21575_GD12	9639_YYH13	100	0	NA
21578_GD12	6654_YYH13	97.18	0.195542	1.89179e-06
21579_GD12	6655_YYH13	98.56	0.024819	4.91872e-07
21582_GD12	6658_YYH13	98.63	0.17429	0.000109406
21584_GD12	6660_YYH13	99.77	0.00646873	2.16333e-17
21585_GD12	6661_YYH13	100	0	NA
21586_GD12	6662_YYH13	99.76	0.018021	3.15521e-08
21588_GD12	6664_YYH13	98.97	0.0995313	2.48052e-06
21590_GD12	6666_YYH13	96.4	0.2927	0.000875275
21591_GD12	6667_YYH13	96.62	0.216171	3.51593e-05
21592_GD12	6669_YYH13	98.42	0.081515	2.26736e-08
21594_GD12	10967_YYH13	100	0	NA
21607_GD12	5766_YYH13	100	0	NA
21608_GD12	5765_YYH13	100	0	NA
21609_GD12	5764_YYH13	98.48	0.111019	1.99728e-06
21610_GD12	5763_YYH13	94.35	0.706514	0.601392
21611_GD12	5762_YYH13	96.7	0.632085	0.465245
21616_GD12	4532_YYH13	99.19	0.0779531	0.0134968
21621_GD12	10166_YYH13	95.41	1.22331	0.939491
21624_GD12	8164_YYH13	98.9	0.0549634	0.00149408
21625_GD12	8165_YYH13	78.21	0.109305	5.5612e-09
21632_GD12	2309_YYH13	99.89	0.0139982	6.47521e-13
21633_GD12	2308_YYH13	99.84	0.0139302	1.38195e-12
21634_GD12	2307_YYH13	98.83	0.0399625	1.51672e-08
21640_GD12	10979_YYH13	96.03	0.0568421	6.1215e-23
21643_GD12	4452_YYH13	99.47	0.0530476	0.00122401
21647_GD12	4456_YYH13	98.94	0.110252	1.57121e-11
21649_GD12	4458_YYH13	95.95	0.0457531	6.02541e-06
21652_GD12	4461_YYH13	99.8	0.0308086	2.81484e-06
21656_GD12	4466_YYH13	99.5	0.0747494	0.000236108
21659_GD12	5327_YYH13	99.76	0.0379681	6.24954e-05
21661_GD12	7401_YYH13	100	NA	NA
21662_GD12	7402_YYH13	99.31	0.0437769	1.14885e-08
21663_GD12	7403_YYH13	100	0	NA
21664_GD12	7404_YYH13	98.82	0.104795	2.48597e-13
21667_GD12	7407_YYH13	99.49	0.0410336	1.64275e-11
21668_GD12	7408_YYH13	98.37	0.117808	7.50749e-07
21669_GD12	7409_YYH13	97.95	0.190538	0.000252233
21676_GD12	1920_YYH13	100	0	NA
21677_GD12	1921_YYH13	99.3	0.0683957	1.02679e-06
21678_GD12	1922_YYH13	98.97	0.0862478	6.64163e-11
21679_GD12	1923_YYH13	96.47	0.41194	0.305878
21682_GD12	4956_YYH13	98.99	0.0580596	8.84563e-09
21684_GD12	4958_YYH13	100	0	NA
21685_GD12	4959_YYH13	98.99	0.0334962	1.20074e-07
21686_GD12	4960_YYH13	98.87	0.0784828	3.17858e-12
21688_GD12	4962_YYH13	99.75	0.0210867	7.15891e-25
21691_GD12	4964_YYH13	99.41	0.0381175	2.0787e-09
21692_GD12	4965_YYH13	99.6	0.0444149	8.15137e-09
21696_GD12	5178_YYH13	98.31	0.193857	0.000273988
21698_GD12	5180_YYH13	98.99	0.110405	0.000422715
21699_GD12	5181_YYH13	98.9	0.15431	0.000255492
21700_GD12	5182_YYH13	99.84	0.0412942	6.02026e-05
21701_GD12	9107_YYH13	99.23	0.394858	0.165936
21702_GD12	9108_YYH13	98.98	0.126216	6.56357e-06
21703_GD12	9109_YYH13	100	NA	NA
21704_GD12	9110_YYH13	100	NA	NA
21710_GD12	9254_YYH13	98.74	0.114445	9.25488e-09
21713_GD12	7071_YYH13	99.1	0.0465779	6.47521e-09
21714_GD12	7070_YYH13	100	0	NA
21719_GD12	5830_YYH13	99.71	0.0301024	2.58489e-06
21720_GD12	5831_YYH13	100	0	NA
21721_GD12	5832_YYH13	98.92	0.160612	0.0369163
21724_GD12	8512_YYH13	97.63	0.149284	2.38912e-10
21727_GD12	10792_YYH13	100	0	NA
21730_GD12	592_YYH13	99.16	0.140176	0.000105168
21737_GD12	3561_YYH13	99.12	0.11788	9.45644e-07
21738_GD12	3560_YYH13	98.43	0.326231	0.00404505
21740_GD12	3699_YYH13	98.8	0.0874835	4.12437e-10
21741_GD12	3698_YYH13	100	0	NA
21742_GD12	3697_YYH13	97.41	0.220049	0.000129442
21743_GD12	3696_YYH13	100	0	NA
21747_GD12	3865_YYH13	98.1	0.129097	3.84134e-10
21748_GD12	3866_YYH13	99.83	0.0142824	1.82684e-11
21751_GD12	3869_YYH13	99.61	0.0190533	2.48069e-19
21754_GD12	3872_YYH13	98.98	0.158316	0.00580729
21755_GD12	3873_YYH13	98.63	0.114596	0.000134184
21757_GD12	8172_YYH13	99.79	0.0206014	1.02725e-09
21758_GD12	8173_YYH13	99.64	0.0199727	2.24408e-17
21759_GD12	8174_YYH13	99.92	0.0117453	2.89115e-17
21761_GD12	8176_YYH13	99.75	0.0776537	0.0224229
21762_GD12	8177_YYH13	100	0	NA
21763_GD12	8178_YYH13	98.35	0.107092	3.09587e-05
21764_GD12	8179_YYH13	99.81	0.0191888	7.14351e-10
21765_GD12	8180_YYH13	98.96	0.0705129	0.000118724
21768_GD12	9642_YYH13	99.51	0.0512871	6.54166e-09
21772_GD12	977_YYH13	99.42	0.106867	3.1749e-06
21776_GD12	8568_YYH13	99.15	0.00813427	3.565e-11
21777_GD12	8567_YYH13	100	0	NA
21779_GD12	8565_YYH13	97.96	0.149563	0.0036932
21781_GD12	8563_YYH13	98.87	0.099742	1.74925e-10
21783_GD12	8561_YYH13	100	0	NA
21784_GD12	8560_YYH13	100	0	NA
21785_GD12	8559_YYH13	99.14	0.0323786	1.02239e-09
21786_GD12	8558_YYH13	100	0	NA
21787_GD12	8557_YYH13	100	0	NA
21789_GD12	7888_YYH13	63.31	0.121283	4.92777e-06
21790_GD12	7887_YYH13	100	0	NA
21791_GD12	7886_YYH13	99.14	0.0688193	3.0966e-08
21793_GD12	7884_YYH13	99.6	0.125743	0.0617517
21797_GD12	7880_YYH13	99.81	0.0178256	6.70504e-12
21803_GD12	7874_YYH13	99.7	0.0317886	2.07512e-06
21808_GD12	7870_YYH13	98.66	0.213543	0.00582015
21811_GD12	8661_YYH13	99.01	0.0590046	2.26815e-32
21822_GD12	9375_YYH13	98.86	0.294101	0.0552939
21823_GD12	9376_YYH13	93.04	0.286861	0.0291298
21824_GD12	4026_YYH13	98.26	0.190964	0.00273328
21825_GD12	4025_YYH13	97.96	0.213749	0.0258227
21828_GD12	4022_YYH13	99.31	0.0538	3.50352e-11
21830_GD12	4020_YYH13	95.92	0.197452	1.37011e-05
21833_GD12	4017_YYH13	100	0	NA
21835_GD12	4015_YYH13	100	0	NA
21838_GD12	4012_YYH13	98.78	0.113051	1.80978e-10
21839_GD12	4011_YYH13	98.16	0.181181	0.000341228
21840_GD12	4010_YYH13	100	0	NA
21841_GD12	4009_YYH13	99.58	0.0674785	1.79938e-05
21842_GD12	4008_YYH13	98.48	0.149601	0.000104584
21843_GD12	4007_YYH13	95.61	0.315039	6.38617e-06
21844_GD12	4006_YYH13	98.98	0.0864923	3.2739e-05
21850_GD12	1734_YYH13	99.66	0.0767823	0.00485415
21852_GD12	4109_YYH13	99.64	0.0481165	0.000405438
21854_GD12	4107_YYH13	98.95	0.247086	0.0528987
21856_GD12	4104_YYH13	100	0	NA
21860_GD12	814_YYH13	99.51	0.0362418	3.02611e-09
21863_GD12	817_YYH13	99	0.0955485	1.52274e-07
21871_GD12	10842_YYH13	99.4	0.0327403	3.44453e-15
21880_GD12	478_YYH13	100	0	NA
21881_GD12	477_YYH13	100	NA	NA
21882_GD12	476_YYH13	100	0	NA
21886_GD12	1286_YYH13	98.67	0.208906	0.0692646
21887_GD12	1287_YYH13	98.59	0.286577	0.352955
21888_GD12	1288_YYH13	99.3	0.0703159	3.96444e-05
21889_GD12	1289_YYH13	99.78	0.0372318	5.67736e-05
21890_GD12	1290_YYH13	99.59	0.0815172	8.39233e-08
21891_GD12	1291_YYH13	99.12	0.117731	5.94719e-08
21893_GD12	1293_YYH13	99.45	0.0434599	4.75601e-11
21894_GD12	1294_YYH13	97.74	0.542107	0.220407
21895_GD12	1295_YYH13	99.81	0.0472245	0.000363654
21897_GD12	1297_YYH13	99.48	0.114621	0.000119823
21898_GD12	1298_YYH13	100	0	NA
21899_GD12	1299_YYH13	99.09	0.439039	0.448391
21900_GD12	1300_YYH13	99.84	0.0220624	6.73983e-09
21902_GD12	1303_YYH13	99.74	0.018815	1.1748e-07
21904_GD12	1305_YYH13	100	0	NA
21905_GD12	1306_YYH13	98.93	0.117843	9.56125e-06
21907_GD12	1308_YYH13	99.77	0.0281355	5.00316e-06
21908_GD12	1309_YYH13	98.67	0.137189	8.96937e-11
21909_GD12	1310_YYH13	98.46	0.186872	0.00742162
21914_GD12	5230_YYH13	99.13	0.0418992	4.89068e-11
21915_GD12	5231_YYH13	99.22	0.0469619	1.3714e-09
21919_GD12	5098_YYH13	99.57	0.06809	4.88737e-05
21920_GD12	5099_YYH13	99.61	0.0647609	7.82969e-11
21921_GD12	5100_YYH13	100	0	NA
21922_GD12	5101_YYH13	100	0	NA
21923_GD12	5102_YYH13	100	0	NA
21925_GD12	5104_YYH13	97.08	0.513081	0.211396
21927_GD12	5106_YYH13	98.2	0.272822	5.68096e-05
21929_GD12	5108_YYH13	100	0	NA
21932_GD12	6399_YYH13	99.06	0	NA
21933_GD12	6398_YYH13	95.7	0.520589	0.0443628
21934_GD12	6397_YYH13	98.13	0.0825206	2.4119e-11
21943_GD12	10366_YYH13	97.58	0.483707	0.354093
21945_GD12	7635_YYH13	96.76	0.524107	0.0649934
21948_GD12	7632_YYH13	99.34	0.05378	1.96772e-14
21952_GD12	5757_YYH13	94.59	0.233782	0.00163692
21953_GD12	5758_YYH13	100	0	NA
21955_GD12	7062_YYH13	99	0.0968813	0.0293648
21960_GD12	7965_YYH13	98.04	0.282011	0.00769373
21968_GD12	9850_YYH13	97.24	0.392995	0.00575441
21969_GD12	9851_YYH13	99.15	0.069632	2.79136e-07
21972_GD12	10810_YYH13	98.65	0.15457	0.000994804
21975_GD12	6495_YYH13	98.37	0.204063	0.00113801
21977_GD12	5072_YYH13	98.54	0.136657	1.68966e-06
21980_GD12	7472_YYH13	98.38	0.0748739	1.59251e-11
21982_GD12	7474_YYH13	99.37	0.0207803	1.64108e-12
21983_GD12	7475_YYH13	99.73	0.0165474	0
21985_GD12	7477_YYH13	94.9	0.886959	0.840354
21988_GD12	7481_YYH13	99.01	0.0291385	7.17335e-19
21993_GD12	7486_YYH13	99.6	0.0398319	2.0712e-09
21994_GD12	7487_YYH13	99.44	0.0706496	1.57266e-10
21995_GD12	7488_YYH13	100	0	NA
21997_GD12	2561_YYH13	99.51	0.0445831	4.85495e-18
21998_GD12	2560_YYH13	99.7	0.0374321	8.99844e-21
22004_GD12	2554_YYH13	98.64	0.14295	5.56491e-07
22005_GD12	4881_YYH13	100	0	NA
22006_GD12	4880_YYH13	99.68	0.062929	1.02675e-11
22007_GD12	4879_YYH13	99.54	0.0430785	2.36283e-08
22009_GD12	4877_YYH13	99.84	0.0579616	0.000975995
22011_GD12	4875_YYH13	98.44	0.0425202	0.00048044
22012_GD12	4874_YYH13	99.79	0.0103371	1.09292e-15
22013_GD12	4873_YYH13	99.37	0.0408105	2.90807e-07
22015_GD12	2775_YYH13	99.83	0.0761161	0.00702642
22017_GD12	2777_YYH13	99.61	0.0436758	5.73546e-13
22020_GD12	2781_YYH13	99.31	0.0904905	7.71564e-11
22021_GD12	2782_YYH13	100	0	NA
22025_GD12	2787_YYH13	97.67	0.174525	1.64495e-09
22027_GD12	9506_YYH13	99.47	0.0340851	1.91534e-10
22028_GD12	9507_YYH13	92.83	0.0492027	1.28165e-07
22032_GD12	2987_YYH13	99.48	0.0660029	2.28216e-07
22033_GD12	2986_YYH13	99.53	0.119216	0.000296887
22035_GD12	2984_YYH13	99.38	0.0430659	3.68029e-08
22036_GD12	2983_YYH13	98.68	0.140216	0.000355006
22037_GD12	2982_YYH13	98.37	0	NA
22038_GD12	2981_YYH13	98.74	0.168431	0.00457518
22039_GD12	2980_YYH13	100	0	NA
22040_GD12	2979_YYH13	99.23	0.0411196	2.03169e-05
22045_GD12	2975_YYH13	100	0	NA
22046_GD12	2974_YYH13	99.48	0.0638836	0.00248593
22047_GD12	2972_YYH13	99.31	0.0742258	5.34613e-11
22048_GD12	2971_YYH13	99.51	0.0507946	0
22052_GD12	2967_YYH13	100	0	NA
22053_GD12	2966_YYH13	99.65	0.0322198	3.93916e-06
22055_GD12	2964_YYH13	100	NA	NA
22056_GD12	2963_YYH13	100	0	NA
22060_GD12	2960_YYH13	99.38	0.0567456	4.3143e-06
22061_GD12	2959_YYH13	100	0	NA
22067_GD12	2953_YYH13	95.95	0.40851	0.108505
22069_GD12	2951_YYH13	99.38	0.108195	0.00023754
22070_GD12	2950_YYH13	100	NA	NA
22071_GD12	2949_YYH13	96.39	0.686584	0.711112
22072_GD12	2948_YYH13	96.53	0.281043	0.0503678
22073_GD12	2947_YYH13	98.67	0.232819	0.114101
22075_GD12	2945_YYH13	99.67	0.0527581	0.000678229
22076_GD12	2944_YYH13	96.55	1.23631	0.988436
22077_GD12	2943_YYH13	98.03	0.268314	0.0180813
22078_GD12	2942_YYH13	94.89	0.283719	0.000106267
22079_GD12	2941_YYH13	99.57	0.0607296	1.28627e-05
22080_GD12	2940_YYH13	100	0	NA
22081_GD12	2939_YYH13	99.05	0.101955	0.00313755
22082_GD12	2938_YYH13	99.8	0.0487664	6.27589e-09
22084_GD12	2936_YYH13	99.66	0.0288751	1.70521e-06
22085_GD12	2935_YYH13	98.74	0.273524	0.00262227
22087_GD12	2933_YYH13	91.24	0.357874	0.00357572
22088_GD12	2932_YYH13	99.59	0.0881976	0.0176926
22089_GD12	2931_YYH13	99.36	0.248149	0.0174118
22090_GD12	2930_YYH13	100	0	NA
22091_GD12	2929_YYH13	99.03	0.163221	0.000767915
22095_GD12	2925_YYH13	100	0	NA
22096_GD12	2924_YYH13	99.17	0.399136	0.0435348
22097_GD12	2923_YYH13	99.54	0.0778805	3.02756e-07
221_GD12	69_YYH13	100	0	NA
22102_GD12	4547_YYH13	98.07	0.178874	0.00216498
22103_GD12	4548_YYH13	95.49	0.301398	0.00113489
22104_GD12	4549_YYH13	98.93	0.0379059	1.04588e-20
22106_GD12	4551_YYH13	99.5	0.03708	1.06122e-07
22107_GD12	4552_YYH13	97.9	0.109591	4.26098e-18
22110_GD12	11320_YYH13	95.12	0.536966	0.0813902
22111_GD12	4815_YYH13	100	0	NA
22112_GD12	4814_YYH13	97.01	0.24396	2.0655e-05
22113_GD12	4813_YYH13	99.72	0.0270813	3.27937e-07
22114_GD12	832_YYH13	97.62	0.480402	0.21451
22116_GD12	829_YYH13	99.78	0.024567	6.3365e-08
22117_GD12	828_YYH13	98.31	0.16428	6.75532e-05
22122_GD12	4659_YYH13	97.43	0.167444	8.99646e-08
22123_GD12	4660_YYH13	93.12	0.271027	0.000141592
22126_GD12	4663_YYH13	97.44	0.0638854	1.62507e-10
22138_GD12	11030_YYH13	66.2	0.548998	0.240283
22139_GD12	10809_YYH13	99.73	0.0287879	9.86314e-07
22152_GD12	9626_YYH13	100	0	NA
22155_GD12	9622_YYH13	97.71	0.927845	0.965602
22157_GD12	5353_YYH13	98.32	0.224427	0.000190254
22161_GD12	4591_YYH13	97.63	0.338313	0.0494327
22165_GD12	4827_YYH13	98.3	0.386097	0.0836245
22167_GD12	4829_YYH13	99.76	0.0262711	8.10896e-07
22169_GD12	4831_YYH13	100	0	NA
22170_GD12	4832_YYH13	99.4	0.122158	0.00655789
22173_GD12	4836_YYH13	100	0	NA
22175_GD12	4838_YYH13	99.45	0.150903	0.0195242
22176_GD12	4839_YYH13	98.92	0.140844	0.000375347
22178_GD12	4841_YYH13	99.44	0.132403	0.00167265
22179_GD12	4842_YYH13	99.72	0.151161	0.125514
22180_GD12	4843_YYH13	99.7	0.0358198	3.99483e-11
22183_GD12	4846_YYH13	99.21	0.132492	0.00499063
22196_GD12	1015_YYH13	99.16	0.0523301	1.56821e-14
22200_GD12	1020_YYH13	100	0	NA
22203_GD12	1023_YYH13	99.07	0.0907956	1.35003e-07
22204_GD12	1024_YYH13	99.67	0.0182581	0
22208_GD12	3970_YYH13	95.68	0.417583	0.0094911
22209_GD12	3971_YYH13	99.4	0.106898	0.0447782
22213_GD12	3976_YYH13	99.39	0.0816497	8.35887e-06
22221_GD12	8762_YYH13	100	0	NA
22222_GD12	8759_YYH13	99.11	0.0486527	4.64943e-06
22223_GD12	8758_YYH13	94.67	0.179673	3.03662e-06
22225_GD12	8756_YYH13	98.61	0.253165	0.0763881
22231_GD12	7827_YYH13	98.06	0.400542	0.211787
22232_GD12	7826_YYH13	99.27	0.0878775	0.0311492
22233_GD12	7825_YYH13	98.06	0.202786	0.0342244
22235_GD12	7823_YYH13	100	0	NA
22236_GD12	7822_YYH13	99.91	0.00833296	8.88241e-25
22237_GD12	7821_YYH13	100	0	NA
22240_GD12	6063_YYH13	98.62	0.187788	6.37498e-05
22241_GD12	6064_YYH13	99.24	0.0712101	6.60226e-05
22246_GD12	10773_YYH13	60.13	0.0615866	2.27148e-90
22250_GD12	8465_YYH13	98.51	0.0933331	9.22793e-12
22251_GD12	8466_YYH13	100	0	NA
22252_GD12	8467_YYH13	95.62	0.105188	4.06099e-06
22253_GD12	8468_YYH13	99.63	0.37865	0.403085
22254_GD12	8469_YYH13	100	0	NA
22255_GD12	8470_YYH13	100	0	NA
22256_GD12	8471_YYH13	98.37	NA	NA
22257_GD12	8472_YYH13	100	NA	NA
22260_GD12	2525_YYH13	95.55	0.260247	2.50931e-07
22268_GD12	7814_YYH13	99.79	0.0441612	6.69352e-09
22271_GD12	6126_YYH13	100	NA	NA
22272_GD12	6127_YYH13	100	0	NA
22273_GD12	6128_YYH13	99.66	0.0398216	1.31842e-13
22277_GD12	6132_YYH13	95.95	0.0834215	1.53626e-09
22278_GD12	6133_YYH13	98.76	0.150559	0.000114626
22281_GD12	9050_YYH13	99.1	0.235361	0.0253501
22282_GD12	9049_YYH13	98.9	0.135983	4.40628e-05
22287_GD12	6556_YYH13	99.42	0.0454306	3.38959e-16
22288_GD12	6555_YYH13	100	0	NA
22291_GD12	6552_YYH13	98.34	0.127396	1.46245e-07
22295_GD12	15_YYH13	100	0	NA
22299_GD12	38_YYH13	99.09	0.101015	0.0743477
223_GD12	10371_YYH13	97.11	0.203379	0.000152072
22300_GD12	37_YYH13	98.37	0.110753	0.00116118
22304_GD12	5712_YYH13	79.69	NA	NA
22307_GD12	5714_YYH13	100	0	NA
22308_GD12	1931_YYH13	99.44	0.0504056	2.62563e-08
22309_GD12	1930_YYH13	98.27	0.18135	1.50344e-07
22315_GD12	9756_YYH13	97.64	0.299603	0.00114327
22316_GD12	9755_YYH13	100	0	NA
22317_GD12	9754_YYH13	99.18	0.0695152	1.12885e-11
22318_GD12	9753_YYH13	94.41	0.966776	0.991316
22322_GD12	1284_YYH13	99.44	0.0467409	6.22258e-08
22326_GD12	1281_YYH13	100	0	NA
22327_GD12	1280_YYH13	98.24	0.177955	1.39475e-05
22328_GD12	1279_YYH13	99.5	0.143546	0.00911446
22337_GD12	109_YYH13	99.65	0.0346814	2.04092e-05
22339_GD12	111_YYH13	97.54	0.238677	5.92546e-05
22341_GD12	113_YYH13	99.08	0.109264	5.3561e-08
22342_GD12	114_YYH13	100	0	NA
22345_GD12	117_YYH13	99.65	0.0584489	0.00163733
22346_GD12	118_YYH13	99.53	0.0320507	1.52576e-12
22347_GD12	119_YYH13	98.13	0.253754	0.0438262
22348_GD12	120_YYH13	98.18	0.272228	0.0901228
22349_GD12	121_YYH13	90.95	0.084916	8.00784e-11
22351_GD12	123_YYH13	100	0	NA
22352_GD12	124_YYH13	100	0	NA
22353_GD12	125_YYH13	99.66	0.103025	2.01721e-06
22359_GD12	129_YYH13	99.23	0.0507628	1.69513e-10
22361_GD12	131_YYH13	80.67	1.16958	0.685222
22364_GD12	134_YYH13	99.7	0.028828	3.39008e-07
22366_GD12	136_YYH13	99.67	0.0187867	4.75546e-09
22367_GD12	137_YYH13	99.2	0.133813	0.013686
22374_GD12	5215_YYH13	99.47	0.0267844	3.18637e-10
22375_GD12	5214_YYH13	100	0	NA
22376_GD12	5213_YYH13	98.87	0.167847	0.0397087
22381_GD12	5208_YYH13	100	0	NA
22382_GD12	5207_YYH13	98.56	0.0448281	5.03109e-12
22384_GD12	5205_YYH13	100	0	NA
22385_GD12	5204_YYH13	97.67	0.241397	0.00414234
22388_GD12	5200_YYH13	97.51	0.0691224	9.89111e-08
22389_GD12	5199_YYH13	98.07	0.24056	0.0132591
22395_GD12	5193_YYH13	98.48	NA	NA
22397_GD12	8405_YYH13	80.88	0.2099	6.33463e-05
22398_GD12	8404_YYH13	100	0	NA
22424_GD12	8475_YYH13	98.96	0.0763136	1.05515e-13
22425_GD12	8477_YYH13	99.33	0.0398949	3.69794e-05
22426_GD12	8478_YYH13	99.77	0.0283751	1.41705e-06
22436_GD12	6925_YYH13	79.26	0.204232	0.00311014
22437_GD12	6926_YYH13	96	0.620718	0.445236
22440_GD12	6929_YYH13	98.33	1.08443	0.699157
22441_GD12	6930_YYH13	97.37	0.522179	0.227202
22442_GD12	6931_YYH13	98.46	0.0926413	2.26096e-28
22443_GD12	6932_YYH13	78.12	0.399124	0.0694425
22444_GD12	6933_YYH13	88.89	0.562791	0.303373
22445_GD12	6934_YYH13	77.78	0.590489	0.375027
22446_GD12	6935_YYH13	87	0.828795	0.604934
22449_GD12	6938_YYH13	96.37	0.390325	0.000948942
22450_GD12	6939_YYH13	97.03	0.238535	1.43301e-05
22451_GD12	6940_YYH13	98.8	0.0715176	2.06761e-16
22453_GD12	6942_YYH13	99.19	0.432738	0.0664722
22454_GD12	6944_YYH13	97.22	0.153609	0.000231135
22459_GD12	4910_YYH13	98.42	0.128393	0.000717459
22460_GD12	4911_YYH13	100	0	NA
22463_GD12	4914_YYH13	99.01	0.0422428	6.4049e-09
22465_GD12	4704_YYH13	98.85	0.0605167	2.68153e-15
22467_GD12	4702_YYH13	95.96	0.324196	0.00154889
22468_GD12	4701_YYH13	98.92	0.0464104	1.6484e-11
22469_GD12	4700_YYH13	97.42	0.119389	8.40175e-07
22470_GD12	4699_YYH13	100	0	NA
22471_GD12	4698_YYH13	99.59	0.0164643	1.19511e-06
22472_GD12	4697_YYH13	97.44	0.164186	9.79318e-07
22473_GD12	4696_YYH13	98.88	0.0930474	5.334e-09
22474_GD12	4695_YYH13	99.6	0.0291472	1.229e-11
22480_GD12	4688_YYH13	100	0	NA
22482_GD12	4685_YYH13	94.51	0.317804	0.000563269
22484_GD12	6120_YYH13	98.85	0.0860979	8.71015e-11
22486_GD12	6118_YYH13	100	0	NA
22490_GD12	6114_YYH13	99.53	0.0416048	1.56091e-08
22491_GD12	6113_YYH13	98.38	0.123436	1.16196e-07
22495_GD12	10040_YYH13	99.72	0.0488529	0.000782116
22499_GD12	10045_YYH13	100	0	NA
22500_GD12	10046_YYH13	100	0	NA
22502_GD12	10048_YYH13	100	0	NA
22503_GD12	10049_YYH13	100	0	NA
22504_GD12	10050_YYH13	99.3	0.0892946	0.00107868
22505_GD12	10051_YYH13	99.6	0.165592	0.140889
22513_GD12	2434_YYH13	98.7	0.13593	4.6876e-05
22515_GD12	2436_YYH13	97.92	0.285763	0.0133904
22517_GD12	4265_YYH13	99.25	0.143022	0.000580171
22520_GD12	4262_YYH13	99.18	0.0486069	4.22595e-09
22521_GD12	1736_YYH13	99.67	0.0739187	4.28945e-09
22524_GD12	63_YYH13	100	0	NA
22525_GD12	GB64_YYH13	95.15	0.20107	1.3854e-06
22528_GD12	8998_YYH13	99.73	0.0328089	0
22529_GD12	8999_YYH13	98.48	0.116106	1.90963e-05
22531_GD12	9001_YYH13	92.56	0.0994417	2.80617e-05
22532_GD12	9002_YYH13	95.63	0.224258	0.000352307
22533_GD12	9003_YYH13	100	0	NA
22534_GD12	9004_YYH13	98.41	0.325208	0.088183
22536_GD12	9006_YYH13	98.4	0.0982537	1.2477e-05
22538_GD12	9008_YYH13	100	0	NA
22539_GD12	9009_YYH13	98.6	0.14303	8.17823e-09
22542_GD12	9012_YYH13	99.52	0.0334299	2.98773e-10
22543_GD12	9013_YYH13	100	0	NA
22544_GD12	9014_YYH13	99.17	0.327772	0.37391
22545_GD12	9015_YYH13	97.66	0.152583	6.76897e-05
22546_GD12	9016_YYH13	99.7	0.0358896	8.1538e-15
22547_GD12	9017_YYH13	99.82	0.0273259	5.48014e-07
22548_GD12	9018_YYH13	100	0	NA
22549_GD12	9019_YYH13	97.54	0.279814	0.0044703
22550_GD12	9020_YYH13	99.56	0.0329733	3.39351e-09
22551_GD12	9022_YYH13	100	0	NA
22552_GD12	9023_YYH13	94.21	0.559107	0.1878
22553_GD12	9024_YYH13	99.73	0.07703	0.00732175
22554_GD12	9025_YYH13	99.76	0.0305921	4.41187e-13
22557_GD12	9028_YYH13	98.13	0.131442	6.7727e-07
22560_GD12	9030_YYH13	99.78	0.0197358	5.6155e-10
22561_GD12	9031_YYH13	99.13	0.0495571	3.75273e-15
22563_GD12	9033_YYH13	97.75	0.355106	0.00359564
22569_GD12	9038_YYH13	100	0	NA
22570_GD12	9039_YYH13	100	0	NA
22573_GD12	10893_YYH13	94.62	0.300123	0.000696952
22574_GD12	10894_YYH13	100	0	NA
22576_GD12	10896_YYH13	99.5	0.0931797	5.81068e-06
22577_GD12	10897_YYH13	99.58	0.160488	0.0043447
22578_GD12	10898_YYH13	99.02	0.19722	0.000180827
22584_GD12	393_YYH13	100	0	NA
22586_GD12	GB6187_YYH13	45.76	1.11536	0.764341
22592_GD12	10588_YYH13	97.3	0.140151	2.74619e-13
22596_GD12	6061_YYH13	97.15	0.332044	3.98264e-06
22597_GD12	6060_YYH13	99.18	0.0617345	3.9576e-09
22599_GD12	4822_YYH13	99.44	0.377314	0.0596958
22600_GD12	4821_YYH13	99.72	0.080156	0.0133937
22601_GD12	4820_YYH13	99.27	0.0845364	0.0004958
22602_GD12	4819_YYH13	100	0	NA
22604_GD12	4817_YYH13	98.14	0.265173	0.00220805
22610_GD12	32_YYH13	99.48	0.0671552	4.26666e-05
22613_GD12	3772_YYH13	100	0	NA
22623_GD12	9807_YYH13	99.57	0.0402776	1.01639e-08
22624_GD12	9806_YYH13	99.43	0.0480136	1.42062e-16
22625_GD12	9805_YYH13	97.38	0.118484	4.28618e-12
22630_GD12	8060_YYH13	99.63	0.0803386	0.00022357
22631_GD12	8059_YYH13	98.91	0.133227	2.66864e-05
22632_GD12	8058_YYH13	99.32	0.0541337	1.72905e-05
22633_GD12	8057_YYH13	99.63	0.0416161	1.83605e-14
22634_GD12	8056_YYH13	99.5	0.110273	0.00281106
22635_GD12	8055_YYH13	100	0	NA
22636_GD12	8054_YYH13	100	0	NA
22638_GD12	8052_YYH13	100	0	NA
22640_GD12	8049_YYH13	96.36	0.106361	1.43197e-06
22641_GD12	8048_YYH13	99.25	0.118725	9.2638e-05
22644_GD12	8045_YYH13	99.46	0.0258248	3.4346e-07
22645_GD12	8044_YYH13	99.33	0.0391561	0.000679705
22647_GD12	8042_YYH13	100	0	NA
22648_GD12	8041_YYH13	99.68	0.0838704	1.21689e-10
22649_GD12	8040_YYH13	99.64	0.0875674	0.000570339
22650_GD12	8039_YYH13	100	0	NA
22652_GD12	8037_YYH13	99.47	0.0641721	0.00407502
22653_GD12	8036_YYH13	100	0	NA
22655_GD12	8034_YYH13	100	NA	NA
22660_GD12	8029_YYH13	99.79	0.0558594	0.00135077
22661_GD12	8028_YYH13	100	NA	NA
22662_GD12	8027_YYH13	100	NA	NA
22664_GD12	8025_YYH13	100	0	NA
22665_GD12	8024_YYH13	99.21	NA	NA
22667_GD12	8022_YYH13	100	0	NA
22668_GD12	8021_YYH13	98.55	0.197484	1.43464e-06
22671_GD12	10000_YYH13	98.92	0.114369	0.000246932
22674_GD12	2802_YYH13	99.74	0.0285733	1.69488e-11
22675_GD12	2803_YYH13	97.74	0.0697893	3.08958e-06
22677_GD12	2805_YYH13	97.57	0.27705	7.1985e-05
22678_GD12	2806_YYH13	91.06	0.64617	0.434958
22679_GD12	2807_YYH13	100	0	NA
22681_GD12	2809_YYH13	98.91	0.118001	2.56859e-06
22682_GD12	2810_YYH13	98.7	0.0191808	4.07365e-09
22684_GD12	2812_YYH13	99.33	0.115805	0.000545092
22685_GD12	272_YYH13	99.44	0.754824	0.599015
22686_GD12	273_YYH13	100	0	NA
22687_GD12	2813_YYH13	94.97	0.249056	0.00250492
22688_GD12	2814_YYH13	99.51	0.0936742	0.000557021
22689_GD12	2815_YYH13	100	0	NA
22691_GD12	2817_YYH13	98.73	0.0462817	1.71224e-17
22694_GD12	6173_YYH13	97.61	0.399944	0.0529295
22696_GD12	6175_YYH13	99.37	0.0622243	0.0037347
22697_GD12	6176_YYH13	100	NA	NA
22698_GD12	6177_YYH13	98.52	0.148141	6.03947e-07
22699_GD12	6178_YYH13	98.59	0.103087	2.35485e-09
22700_GD12	6179_YYH13	99.6	0.0295108	2.68098e-11
22701_GD12	6180_YYH13	99.65	0.0287156	9.97129e-12
22702_GD12	6181_YYH13	99.36	0.0810609	6.76326e-06
22704_GD12	6183_YYH13	96.45	0.37293	0.00157924
22705_GD12	6184_YYH13	99.08	0.0653702	2.02769e-07
22711_GD12	285_YYH13	99.72	0.0258534	4.3171e-08
22714_GD12	282_YYH13	99.76	0.0304965	1.18874e-18
22717_GD12	3070_YYH13	100	0	NA
22718_GD12	3069_YYH13	100	0	NA
22724_GD12	5640_YYH13	100	0	NA
22725_GD12	5641_YYH13	100	0	NA
22727_GD12	8398_YYH13	96.27	0.0685994	3.23596e-07
22731_GD12	8394_YYH13	99.63	0.015989	1.38003e-23
22732_GD12	8393_YYH13	100	0	NA
22734_GD12	8391_YYH13	98.41	0.137109	0.000270687
22737_GD12	8388_YYH13	99.64	0.15247	0.126248
22740_GD12	8385_YYH13	99.82	0.0243311	2.01598e-07
22741_GD12	8384_YYH13	99	0.106525	1.35796e-11
22743_GD12	6336_YYH13	99.66	0.0426947	0.000131673
22745_GD12	6334_YYH13	98.91	0.119946	3.72437e-08
22746_GD12	6333_YYH13	99.05	0.201266	0.0102078
22748_GD12	6332_YYH13	99.12	0.0558602	3.31905e-12
22749_GD12	6331_YYH13	96.92	0.0622841	2.31862e-13
22750_GD12	6330_YYH13	98.92	0.101328	8.14202e-09
22751_GD12	6329_YYH13	99.73	0.0562705	2.35676e-06
22752_GD12	6328_YYH13	100	0	NA
22753_GD12	6327_YYH13	100	0	NA
22754_GD12	6326_YYH13	98.4	NA	NA
22755_GD12	6325_YYH13	100	0	NA
22756_GD12	6324_YYH13	100	0	NA
22757_GD12	6323_YYH13	99.78	0.0373023	6.21381e-05
22758_GD12	6322_YYH13	99.22	0.18358	0.000829477
22760_GD12	6319_YYH13	99.37	0.0840364	0.000208936
22761_GD12	6317_YYH13	99.64	0.0226788	1.27176e-08
22763_GD12	4217_YYH13	97.77	0.417073	0.131034
22765_GD12	4215_YYH13	99.83	0.0115143	1.38621e-14
22768_GD12	4559_YYH13	98.88	0.88757	0.640526
22776_GD12	6485_YYH13	98.61	0.0679849	3.87504e-09
22777_GD12	6484_YYH13	99.07	0.0522243	0.000163376
22778_GD12	6483_YYH13	99.27	0.0478052	2.79464e-07
22780_GD12	6481_YYH13	100	0	NA
22784_GD12	8361_YYH13	93.22	0.886954	0.968536
22786_GD12	8363_YYH13	99.55	0.0244712	6.20054e-15
22790_GD12	8366_YYH13	85.03	0.446564	0.0001805
22791_GD12	6559_YYH13	99.6	0.0207932	7.86915e-16
22792_GD12	6560_YYH13	100	0	NA
22800_GD12	2090_YYH13	99.37	0.0838316	6.79514e-10
22801_GD12	2091_YYH13	99.34	0.0352732	3.08513e-08
22802_GD12	2092_YYH13	96.96	0.177644	0.0022954
22803_GD12	2093_YYH13	98.15	0.0839491	1.67585e-16
22805_GD12	2095_YYH13	99.48	0.0606769	8.15825e-12
22807_GD12	2097_YYH13	99.79	0.054423	0.00124119
22808_GD12	2098_YYH13	86.17	0.405898	2.34587e-06
22818_GD12	4915_YYH13	100	0	NA
22819_GD12	4916_YYH13	98.63	0.365605	0.102634
22820_GD12	4917_YYH13	99.38	0.0718314	0.000110992
22821_GD12	4919_YYH13	97.85	0.288377	0.00891198
22822_GD12	4920_YYH13	98.37	0.36139	0.0219254
22824_GD12	GB4922_YYH13	100	0	NA
22827_GD12	4925_YYH13	98.11	0.0833937	2.89779e-12
22834_GD12	3683_YYH13	100	0	NA
22836_GD12	3686_YYH13	99.44	0.0446168	9.96564e-08
22837_GD12	3687_YYH13	96.76	0.0912027	8.72423e-13
22838_GD12	3688_YYH13	99.34	0.0776376	0.0128586
22839_GD12	3689_YYH13	99.44	0.0812631	1.60383e-11
22841_GD12	3691_YYH13	99.83	0.0209514	2.52825e-08
22842_GD12	3692_YYH13	99.17	0.119027	0.0568808
22843_GD12	3693_YYH13	98.47	0.083442	0.000330664
22848_GD12	10748_YYH13	99.38	0.164574	0.143526
22849_GD12	10747_YYH13	93.36	0.369224	5.07693e-05
22853_GD12	3667_YYH13	100	0	NA
22855_GD12	3669_YYH13	99.35	0.0758559	0.0125462
22859_GD12	3675_YYH13	98.78	0.109643	2.93946e-10
22861_GD12	3678_YYH13	98.17	0.182293	0.000736513
22864_GD12	3681_YYH13	100	0	NA
22868_GD12	8285_YYH13	100	0	NA
22869_GD12	8284_YYH13	98.33	0.253674	0.00430181
22876_GD12	2639_YYH13	96.01	0.589767	0.200123
2288_GD12	9619_YYH13	97.88	0.159359	2.23428e-06
22880_GD12	1083_YYH13	100	0	NA
22881_GD12	1084_YYH13	98.34	0.268927	0.028141
22883_GD12	1086_YYH13	99.62	0.0404525	4.44678e-13
22884_GD12	1087_YYH13	95.85	0.110548	0.000296805
22885_GD12	1088_YYH13	98.77	0.105719	3.82761e-09
22888_GD12	5583_YYH13	100	#NAME?	NA
22889_GD12	5582_YYH13	99.6	0.0358728	2.81517e-10
22891_GD12	5580_YYH13	98.23	0.148992	0.0220372
22892_GD12	5579_YYH13	99.39	0.0185153	1.8731e-24
22893_GD12	5578_YYH13	99.35	0.0276441	2.93767e-14
22895_GD12	5576_YYH13	99.16	0.061366	1.09168e-07
22896_GD12	5575_YYH13	95.48	0.437493	0.119201
22898_GD12	5573_YYH13	97.2	0.102895	2.64208e-05
22900_GD12	5571_YYH13	100	0	NA
22903_GD12	7943_YYH13	98.82	0.0920865	5.54445e-06
22906_GD12	7075_YYH13	98.86	0.212582	0.000302564
22908_GD12	7077_YYH13	99.58	0.0661023	1.47677e-05
22909_GD12	7078_YYH13	99.81	0.0323927	9.63519e-07
22916_GD12	1191_YYH13	97.04	0.221145	0.00629001
22918_GD12	1189_YYH13	98.89	0.0547639	0.00129824
22919_GD12	1188_YYH13	99.35	0.0447797	1.13897e-05
22920_GD12	1187_YYH13	100	0	NA
22923_GD12	4358_YYH13	78.3	1.17011	0.646265
22924_GD12	4357_YYH13	99.31	0.0350427	4.10314e-05
22926_GD12	4355_YYH13	99.21	0.165695	4.91105e-05
22927_GD12	4354_YYH13	100	NA	NA
22929_GD12	7174_YYH13	99.73	0.0181951	1.12876e-19
22930_GD12	7173_YYH13	99.35	0.0407367	9.12544e-09
22936_GD12	1372_YYH13	99.69	0.0131909	1.0094e-10
22943_GD12	6846_YYH13	100	0	NA
22944_GD12	8975_YYH13	98.66	0.221977	0.0117691
22949_GD12	8980_YYH13	99.74	0.0264231	2.5085e-07
22952_GD12	10756_YYH13	100	0	NA
22954_GD12	10758_YYH13	99.21	0.0982274	0.000193792
22956_GD12	10762_YYH13	97.14	0.182104	2.60901e-06
22960_GD12	10766_YYH13	99.36	0.093068	1.53246e-05
22963_GD12	10769_YYH13	98.24	0.265063	0.0303363
22965_GD12	9533_YYH13	100	0	NA
22966_GD12	9534_YYH13	100	0	NA
22967_GD12	9535_YYH13	100	0	NA
22968_GD12	9536_YYH13	100	0	NA
22971_GD12	9539_YYH13	99.63	0.0640319	0.00392473
22972_GD12	9540_YYH13	99.35	0.0296469	1.46541e-06
22973_GD12	9541_YYH13	97.52	0.247395	1.28072e-05
22974_GD12	9542_YYH13	98.91	0.0875664	6.7731e-05
22978_GD12	9546_YYH13	97.06	0.0549024	2.32431e-05
22981_GD12	3735_YYH13	100	0	NA
22982_GD12	3736_YYH13	98.87	0.0926194	7.40432e-07
22983_GD12	3737_YYH13	100	0	NA
22984_GD12	3738_YYH13	100	NA	NA
22985_GD12	3739_YYH13	99.54	0.0355601	0.0001891
22986_GD12	3740_YYH13	99.84	0.0253538	6.04941e-08
22987_GD12	3741_YYH13	99.58	0.124177	0.000559865
22990_GD12	10009_YYH13	100	0	NA
22992_GD12	10011_YYH13	98.53	0.257724	2.37136e-05
22993_GD12	10012_YYH13	99.04	0.077858	9.77792e-10
22994_GD12	10013_YYH13	98.26	0.221039	0.00022456
22996_GD12	10015_YYH13	100	0	NA
22997_GD12	10016_YYH13	98.89	0.080841	3.15787e-08
23000_GD12	538_YYH13	99.09	0.0570969	7.01272e-12
23014_GD12	6952_YYH13	97.57	0.220871	2.65456e-06
23016_GD12	11059_YYH13	96.3	0.263263	0.0499343
23021_GD12	5022_YYH13	100	0	NA
23027_GD12	5274_YYH13	99.56	0.036926	2.25855e-10
23029_GD12	5272_YYH13	99.79	0.0685908	8.88531e-06
23030_GD12	2190_YYH13	100	0	NA
23036_GD12	2185_YYH13	97.39	0.192624	0.000182691
23038_GD12	2183_YYH13	100	0	NA
23040_GD12	2181_YYH13	94.74	0.133465	2.80023e-14
23044_GD12	2177_YYH13	90.02	0.129318	5.44663e-21
23047_GD12	500_YYH13	99.29	0.0968901	0.00150522
23048_GD12	499_YYH13	96.36	0.307289	0.00291913
23049_GD12	498_YYH13	99.39	0.181107	0.00143046
23057_GD12	8352_YYH13	97.67	1.37206	0.706461
23058_GD12	8351_YYH13	98.55	0.420252	0.045892
23059_GD12	8350_YYH13	100	0	NA
23062_GD12	8347_YYH13	99.33	0.0451561	1.64055e-09
23076_GD12	3218_YYH13	99.76	0.026975	5.60187e-14
23078_GD12	1941_YYH13	100	0	NA
23080_GD12	1939_YYH13	97.87	0.28912	0.00728773
23081_GD12	1938_YYH13	88.47	0.453387	0.0823067
23082_GD12	1937_YYH13	100	0	NA
23084_GD12	1935_YYH13	92.13	0.165181	0.00201931
23085_GD12	1934_YYH13	100	0	NA
23087_GD12	1932_YYH13	100	0	NA
23088_GD12	5805_YYH13	98.32	0.236676	3.94469e-06
23089_GD12	5804_YYH13	100	0	NA
23090_GD12	5803_YYH13	95.21	0.152101	0.000227308
23091_GD12	5802_YYH13	100	0	NA
23092_GD12	5801_YYH13	86.92	0.224147	0.0157149
23094_GD12	5800_YYH13	99.72	0.039788	4.8152e-09
23095_GD12	5799_YYH13	98.8	0.0989261	2.30745e-10
23096_GD12	5798_YYH13	99.25	0.0165276	7.92231e-09
23099_GD12	5795_YYH13	99.73	0.0247073	8.6821e-16
23100_GD12	5794_YYH13	100	0	NA
23102_GD12	5790_YYH13	98.88	0.075127	1.01702e-07
23103_GD12	5789_YYH13	96.46	0.0643081	0.00796312
23105_GD12	5787_YYH13	99.38	0.104108	0.00341205
23106_GD12	5786_YYH13	99.04	0.089404	2.72016e-06
23111_GD12	7926_YYH13	99.19	0.112512	1.37399e-07
23112_GD12	7925_YYH13	98.76	0.213337	0.000159718
23114_GD12	7923_YYH13	98.99	NA	NA
23118_GD12	9425_YYH13	98.84	0.139044	9.65899e-05
23119_GD12	9424_YYH13	98.28	0.379262	0.21468
23128_GD12	10825_YYH13	97.92	0.38891	0.0843474
23131_GD12	10828_YYH13	99.43	0.072587	0.000127569
23136_GD12	5373_YYH13	99.78	0.00487807	1.37079e-11
23137_GD12	5372_YYH13	99.39	0.0402628	5.95345e-14
23138_GD12	5370_YYH13	99.06	0.12739	0.00361086
23146_GD12	1790_YYH13	100	0	NA
23147_GD12	1791_YYH13	97.47	0.339265	0.0012335
23148_GD12	1792_YYH13	98.99	0.14133	0.0036067
23149_GD12	1793_YYH13	100	0	NA
23151_GD12	1795_YYH13	99.81	0.0224469	5.1214e-09
23153_GD12	1797_YYH13	99.55	0.0502169	3.85455e-08
23157_GD12	1801_YYH13	98.87	0.064577	3.04476e-13
23160_GD12	1804_YYH13	99.52	0.0371661	5.9014e-14
23161_GD12	1805_YYH13	100	0	NA
23163_GD12	1807_YYH13	100	0	NA
23169_GD12	7922_YYH13	99.26	0.16893	0.000136834
23170_GD12	328_YYH13	98.16	0.17537	6.65524e-08
23172_GD12	330_YYH13	99.57	0.0355831	1.27273e-09
23177_GD12	11101_YYH13	98.71	0.0240168	9.5385e-23
23179_GD12	11103_YYH13	94.68	0.127452	4.34684e-10
23180_GD12	11104_YYH13	97.69	0.121744	0.00188635
23182_GD12	548_YYH13	95.88	0.0636567	9.8938e-12
23183_GD12	547_YYH13	99.64	0.0443162	1.27063e-08
23184_GD12	546_YYH13	99.15	0.142953	1.11182e-05
23185_GD12	545_YYH13	94.22	0.255448	3.45058e-05
23186_GD12	544_YYH13	100	0	NA
23187_GD12	543_YYH13	94.53	0.0382347	1.03459e-08
23188_GD12	542_YYH13	98.93	0.125552	6.40287e-08
23193_GD12	9694_YYH13	100	0	NA
23197_GD12	9690_YYH13	99.69	0.0139035	1.61046e-13
23198_GD12	9689_YYH13	99.61	0.0206881	1.14692e-18
23206_GD12	9679_YYH13	97.79	0.121152	1.44871e-07
23207_GD12	9678_YYH13	98.69	0.105669	1.07699e-12
23210_GD12	9673_YYH13	99.25	0.0313974	1.87334e-11
23211_GD12	9672_YYH13	98.02	0.195662	4.12559e-09
23212_GD12	9671_YYH13	98.04	0.0488892	4.96736e-11
23213_GD12	9670_YYH13	98.25	0.134788	5.85587e-05
23216_GD12	9666_YYH13	98.35	0.23908	0.00886257
23219_GD12	9664_YYH13	99.03	0.0480755	6.42867e-14
23220_GD12	9662_YYH13	99.3	0.0209769	1.29197e-08
23222_GD12	106_YYH13	99.71	0.0339218	6.76456e-11
23227_GD12	5736_YYH13	100	0	NA
23228_GD12	8827_YYH13	97.44	0.217542	0.00750455
23229_GD12	8828_YYH13	99.3	0.0736462	3.79139e-07
23236_GD12	8837_YYH13	97	0.217223	1.14579e-05
23239_GD12	8840_YYH13	98.13	0.156925	1.19186e-06
23242_GD12	GB8843_YYH13	97.53	0.230023	0.0180226
23245_GD12	8846_YYH13	97.42	0.24229	1.07322e-05
23246_GD12	8847_YYH13	100	0	NA
23250_GD12	8213_YYH13	99.28	0.402116	0.411809
23252_GD12	2619_YYH13	99.21	0.0848559	6.8193e-07
23253_GD12	2620_YYH13	100	0	NA
23254_GD12	2621_YYH13	99.1	0.0373968	7.59779e-11
23255_GD12	2622_YYH13	96.51	0.37304	0.0047969
23258_GD12	2625_YYH13	97.71	0.11041	1.28695e-07
23259_GD12	2626_YYH13	98.6	0.0990784	1.71667e-05
23260_GD12	2627_YYH13	97.22	0.0819134	0.000292213
23263_GD12	2630_YYH13	98	0.156236	3.34471e-09
23264_GD12	2631_YYH13	98.7	0.105024	1.02505e-08
23275_GD12	4396_YYH13	100	0	NA
23277_GD12	GB4394_YYH13	95.34	0.30121	0.000268869
23280_GD12	4391_YYH13	98.73	0.0569517	1.32119e-11
23282_GD12	4389_YYH13	99.68	0.0265477	7.19802e-06
23283_GD12	4388_YYH13	99.47	0.0483761	6.57702e-07
23284_GD12	4387_YYH13	100	0	NA
23285_GD12	4386_YYH13	100	0	NA
23286_GD12	4385_YYH13	100	0	NA
23288_GD12	3509_YYH13	82.65	0.389241	7.83953e-05
23289_GD12	3510_YYH13	98.14	1.07351	0.918902
23291_GD12	3512_YYH13	100	0	NA
23293_GD12	5967_YYH13	98.31	0.102536	1.74238e-05
23294_GD12	5966_YYH13	99.21	0.0328786	5.22807e-26
23298_GD12	10564_YYH13	99.51	0.0520818	0.0276615
23299_GD12	10565_YYH13	100	0	NA
23302_GD12	3551_YYH13	99.78	0.0605866	0.00321209
23303_GD12	3552_YYH13	99.72	0.0220976	1.15385e-09
23304_GD12	3553_YYH13	99.45	0.186986	0.00235273
23307_GD12	3556_YYH13	99.66	0.0695527	0.00519936
23313_GD12	10138_YYH13	98.44	0.266	0.0841008
23315_GD12	10140_YYH13	96.38	0.22035	1.5814e-06
23319_GD12	10144_YYH13	98.66	0.0797691	3.31344e-06
23326_GD12	10148_YYH13	97.76	0.324863	0.0248652
23327_GD12	10149_YYH13	96.28	0.487814	0.0423067
23330_GD12	6503_YYH13	96.28	0.105285	0.00229943
23331_GD12	5708_YYH13	99.61	0.0520201	2.09497e-06
23332_GD12	5707_YYH13	99.46	0.0665432	3.98539e-05
23333_GD12	5706_YYH13	100	0	NA
23334_GD12	5705_YYH13	96.54	0.173852	6.30563e-06
23335_GD12	5704_YYH13	99.62	0.0383702	9.45096e-06
23336_GD12	5703_YYH13	97.37	0.330306	0.0069843
23337_GD12	5702_YYH13	98.91	0.243289	0.00703498
23341_GD12	5698_YYH13	100	0	NA
23343_GD12	5696_YYH13	91.27	0	NA
23344_GD12	5695_YYH13	99.8	0.0128574	1.12144e-11
23349_GD12	5690_YYH13	98.29	0.314785	0.0448793
23352_GD12	1732_YYH13	99.05	0.126111	0.000172276
23353_GD12	1731_YYH13	97.94	0.348691	0.0488009
23354_GD12	1730_YYH13	99.82	0.0237271	2.61287e-09
23356_GD12	1728_YYH13	98.23	0.0994784	2.37894e-06
23357_GD12	1727_YYH13	99.29	0.0541571	9.69913e-09
23358_GD12	1726_YYH13	95.37	0.12658	0.00731205
23362_GD12	1722_YYH13	99.91	0.0251514	7.08767e-09
23363_GD12	1721_YYH13	99.75	0.0496287	0.00156737
23364_GD12	1720_YYH13	100	0	NA
23372_GD12	4480_YYH13	99.19	0.109545	2.47033e-05
23373_GD12	4479_YYH13	99.52	0.0837085	4.98696e-05
23374_GD12	4478_YYH13	99.93	0.00529725	9.68617e-36
23376_GD12	4476_YYH13	98.17	0.140594	0.000369454
23378_GD12	10648_YYH13	96.73	0.507284	0.0334749
23379_GD12	10649_YYH13	100	0	NA
23388_GD12	5881_YYH13	99.69	0.0609188	3.18578e-06
23389_GD12	5882_YYH13	98.94	0.422163	0.0943539
23390_GD12	5883_YYH13	99.14	0.0669907	7.77511e-10
23392_GD12	5885_YYH13	99.37	0.0198533	8.50163e-11
23393_GD12	5886_YYH13	99.11	0.0252542	2.09915e-15
23396_GD12	2110_YYH13	99.42	0.117921	3.10787e-05
23398_GD12	7681_YYH13	100	0	NA
23400_GD12	7683_YYH13	97.54	0.383112	0.0375563
23403_GD12	7686_YYH13	100	0	NA
23404_GD12	7687_YYH13	99.78	0.0558938	1.33202e-06
23405_GD12	7688_YYH13	98.48	0.067119	0.00803859
23406_GD12	7689_YYH13	99.75	0.0483862	3.50842e-07
23407_GD12	7690_YYH13	98.34	0.345233	0.0716043
23408_GD12	7691_YYH13	98.94	1.08149	0.705444
23409_GD12	7692_YYH13	99.74	0.0721383	0.00617718
23416_GD12	9957_YYH13	99.76	0.0571798	0
23417_GD12	9956_YYH13	98.35	1.17744	0.995893
23419_GD12	9954_YYH13	99.62	0.178756	0.000676552
23425_GD12	994_YYH13	100	0	NA
23426_GD12	995_YYH13	98.5	0.226546	0.00536826
23427_GD12	996_YYH13	99.5	NA	NA
23430_GD12	998_YYH13	99.8	0.0307621	9.44178e-07
23432_GD12	1000_YYH13	99.83	0.0738817	0.00638189
23433_GD12	1001_YYH13	100	0	NA
23435_GD12	10456_YYH13	89.84	0.738208	0.493841
23440_GD12	10450_YYH13	98.92	0.325559	0.00654269
23441_GD12	10449_YYH13	98.77	0.283718	0.019301
23442_GD12	10448_YYH13	100	0	NA
23445_GD12	10445_YYH13	100	0	NA
23446_GD12	10444_YYH13	100	NA	NA
23450_GD12	4654_YYH13	99.22	0.0416795	1.09968e-15
23451_GD12	4655_YYH13	98.47	0.147605	0.000391592
23457_GD12	6570_YYH13	100	0	NA
23459_GD12	6572_YYH13	99.78	0.017613	4.52419e-09
23460_GD12	6573_YYH13	100	0	NA
23461_GD12	6574_YYH13	99.73	0.0493614	0.000876805
23464_GD12	6576_YYH13	99.03	0.0990662	3.05218e-08
23468_GD12	6506_YYH13	100	0	NA
23469_GD12	6505_YYH13	99.37	0.180701	0.156831
23474_GD12	3260_YYH13	99.21	0.100728	0.000659277
23475_GD12	1327_YYH13	98.57	0.102031	1.29525e-06
23477_GD12	6315_YYH13	100	0	NA
23480_GD12	6312_YYH13	98.06	0.277283	0.0100754
23481_GD12	6311_YYH13	97.61	0.772913	0.617624
23482_GD12	6310_YYH13	99.46	0.0451308	1.31683e-05
23485_GD12	6305_YYH13	99.59	0.0569125	0.000990468
23489_GD12	487_YYH13	99.51	0.0288574	6.81793e-13
23492_GD12	489_YYH13	99.42	0.0300167	7.69621e-12
23493_GD12	490_YYH13	100	0	NA
23494_GD12	491_YYH13	99.78	0.0355135	1.4851e-10
23495_GD12	492_YYH13	100	0	NA
23496_GD12	493_YYH13	100	0	NA
23497_GD12	494_YYH13	95.34	0.238122	7.80745e-05
23498_GD12	495_YYH13	98.75	0.0631216	9.55378e-10
23499_GD12	496_YYH13	99.67	0.0495906	0.000295339
23500_GD12	924_YYH13	97.7	0.398062	0.0338948
23501_GD12	925_YYH13	100	0	NA
23502_GD12	926_YYH13	98.8	0.152358	0.00132985
23503_GD12	927_YYH13	98.36	0.173555	5.16441e-10
23506_GD12	34_YYH13	99.78	0.0221385	1.34378e-08
23507_GD12	10475_YYH13	99.56	0.140089	0.0155768
23509_GD12	10477_YYH13	93.02	1.36566	0.950405
23511_GD12	10479_YYH13	99.21	0.137363	3.90466e-09
23514_GD12	6079_YYH13	98.79	0.620794	0.51566
23521_GD12	7137_YYH13	98.48	0.201259	0.00494693
23523_GD12	7135_YYH13	99.16	0.0815046	6.48882e-09
23527_GD12	7783_YYH13	99.67	0.0387125	8.17621e-05
23540_GD12	6300_YYH13	99.48	0.346789	0.1262
23542_GD12	6298_YYH13	100	NA	NA
23555_GD12	10215_YYH13	96.15	0.243188	0.00174456
23559_GD12	10212_YYH13	99.7	0.0400587	0
23561_GD12	10209_YYH13	98.73	0.0875457	1.3986e-09
23562_GD12	10208_YYH13	99.43	0.0574352	0.0120887
23563_GD12	10207_YYH13	99.16	0.0376321	2.83978e-08
23565_GD12	10205_YYH13	99.04	0.134801	0.0141327
23568_GD12	4_YYH13	99.9	0.0408803	0.000173536
23569_GD12	5_YYH13	99.78	0.0619699	0.00209294
23572_GD12	8_YYH13	99.3	0.145052	0.000313656
23573_GD12	9_YYH13	99.39	0.270936	0.338022
23578_GD12	2305_YYH13	98.73	0.188004	3.50831e-05
23579_GD12	2306_YYH13	99.87	0.021486	1.61088e-08
23583_GD12	3186_YYH13	99.5	0.0250429	7.10393e-22
23585_GD12	7518_YYH13	98.85	0.113659	3.90532e-07
23586_GD12	10619_YYH13	99.64	0.0227141	2.56557e-07
23587_GD12	10618_YYH13	99.19	0.0508235	1.20923e-08
23588_GD12	10857_YYH13	99.01	0.0776483	2.36508e-09
23589_GD12	10858_YYH13	99.21	0.0680748	5.64514e-09
2359_GD12	8804_YYH13	98.93	0.0928692	6.00221e-09
23592_GD12	9926_YYH13	58.54	0.247205	4.72253e-15
23596_GD12	6230_YYH13	97.76	0.2986	0.0276071
23597_GD12	6229_YYH13	97.39	0.162686	7.39713e-10
23600_GD12	10336_YYH13	99.14	0.072154	5.39669e-08
23602_GD12	10338_YYH13	99.52	0.0432267	4.86109e-09
23603_GD12	10339_YYH13	99.85	0.0100623	8.42423e-18
23604_GD12	10340_YYH13	97.08	0.836709	0.77296
23607_GD12	10343_YYH13	100	0	NA
23608_GD12	10344_YYH13	99.19	0.0691345	1.84962e-07
23609_GD12	10345_YYH13	100	0	NA
23612_GD12	10348_YYH13	99.52	0.00966456	6.25217e-21
23613_GD12	10349_YYH13	98.28	0.159052	0.00978792
23614_GD12	10350_YYH13	97.9	0.208502	0.000507023
23616_GD12	10352_YYH13	98.06	0.259809	0.00195796
23618_GD12	10354_YYH13	99.02	0.071535	6.05596e-08
23621_GD12	2391_YYH13	100	0	NA
23623_GD12	2389_YYH13	98.98	0.14892	5.2265e-05
23624_GD12	2388_YYH13	98.2	0.221678	0.00487984
23625_GD12	2387_YYH13	99.81	0.0213864	1.73836e-09
23626_GD12	2386_YYH13	98.92	0.0796376	8.11847e-10
23628_GD12	2383_YYH13	99.69	0.0298363	0.000209028
23630_GD12	2381_YYH13	98.97	0.269186	0.0656919
23631_GD12	2380_YYH13	100	0	NA
23634_GD12	10537_YYH13	100	0	NA
23637_GD12	10540_YYH13	99.79	0.0296037	8.70127e-13
23639_GD12	10542_YYH13	99.88	0.0165788	5.04799e-12
23641_GD12	10544_YYH13	91.7	0.168095	9.56517e-05
23642_GD12	10545_YYH13	96.44	0.0998713	4.1236e-10
23644_GD12	10547_YYH13	100	0	NA
23649_GD12	10551_YYH13	99.29	0.0287999	1.90787e-15
23654_GD12	10556_YYH13	99.72	0.00722184	2.04313e-14
23655_GD12	723_YYH13	99.3	0.026797	4.61608e-08
23656_GD12	724_YYH13	100	0	NA
23657_GD12	725_YYH13	100	0	NA
23658_GD12	726_YYH13	95.99	0.208959	6.50321e-05
23659_GD12	727_YYH13	99.39	0.316211	0.369381
23662_GD12	730_YYH13	97.95	0.0687264	8.34112e-06
23663_GD12	731_YYH13	98.18	0.228107	0.00700281
23664_GD12	732_YYH13	99.2	0.0411251	0.00010207
23665_GD12	733_YYH13	100	0	NA
23666_GD12	734_YYH13	100	0	NA
23667_GD12	735_YYH13	100	0	NA
23668_GD12	736_YYH13	98.26	0.0681427	3.27402e-05
23670_GD12	738_YYH13	99.26	0.027709	7.47392e-05
23671_GD12	739_YYH13	99.53	0.0301026	9.29949e-07
23673_GD12	741_YYH13	95.85	0.122941	4.13634e-12
23679_GD12	10834_YYH13	100	0	NA
23680_GD12	10835_YYH13	98.79	0.135471	0.00462345
23681_GD12	10836_YYH13	95.51	NA	NA
[truncated: 7,639 more rows]
