# Supplementary material for: Genomics insights into different cellobiose hydrolysis activities in two Trichoderma hamatum strains
Source: Microb Cell Fact. 2017 Apr 19;16:63. doi: 10.1186/s12934-017-0680-2 (PMC5395790; doi:10.1186/s12934-017-0680-2)
Supplement: Supplementary file 4 — Additional file 4. Primers used in qRT-PCR for validation of differentially expressed genes. [file 12934_2017_680_MOESM4_ESM.xlsx]

## Sheet: Sheet1
Primers used in qRT-PCR for validation of differentially expressed genes
Genes for qRT-PCR	Primers of the gene for qRT-PCR
YYH137902	Sense primer	5’ACTATCACCGCTACGACG3’
	Antisense primer	5’ACATTCAACCAACCTCCA3’
YYH13952	Sense primer	5’AGGGCGTCAGAGCACTTC3’
	Antisense primer	5’TCTGGCTTTCGCTGGTAG3’
YYH134611	Sense primer	5’CCATTTCCAAGGGTATTA3’
	Antisense primer	5’CCTGAACCGTCATCTTAT3’
YYH1311079	Sense primer	5’TCTGGGACACTTACACGC3’
	Antisense primer	5’TTCCGAACTCACGACAAT3’
YYH1612	Sense primer	5’ACTATCACCGCTACGACG3’
	Antisense primer	5’ACATTCAACCAACCTCCA3’
YYH1611163	Sense primer	5’AGGGCGTCAGAGCACTTC3’
	Antisense primer	5’TCTGGCTTTCGCTGGTAG3’
YYH164503	Sense primer	5’CCATTTCCAAGGGTATTA3’
	Antisense primer	5’CCTGAACCGTCATCTTAT3’
