# Supplementary material for: Genomics insights into different cellobiose hydrolysis activities in two Trichoderma hamatum strains
Source: Microb Cell Fact. 2017 Apr 19;16:63. doi: 10.1186/s12934-017-0680-2 (PMC5395790; doi:10.1186/s12934-017-0680-2)
Supplement: Supplementary file 5 — Additional file 5. Primers used in PCR for amplified products of YYH1311079 gene. [file 12934_2017_680_MOESM5_ESM.xlsx]

## Sheet: Sheet1
Primers used in PCR for amplified products of YYH1311079 gene
Primer name	Primers sequence
YYH1311079 cDNA-F	CGCGGATCCATGTCCAAAGAGGCGTCGATGTTC(BamH Ⅰ)
YYH1311079 cDNA-R	CCCAAGCTTCTATATCCCTCTGCGCCTGGCAAAAG(Hind Ⅲ)
